# Supplementary material for: A major QTL controlling apple skin russeting maps on the linkage group 12 of ‘Renetta Grigia di Torriana’
Source: BMC Plant Biol. 2015 Jun 19;15:150. doi: 10.1186/s12870-015-0507-4 (PMC4472412; doi:10.1186/s12870-015-0507-4)
Supplement: Additional file 2: — SNP and SSR markers segregating in the RGT and GD parents. The analysis of the 20 K Infinium® SNP array resulted in the identification of 2,870 and 4,533 segregating markers in the RGT and GD parents, respectively. The alignment of the linkage groups with previously published maps was performed by the analysis of 153 (RGT) and 130 (GD) microsatellite markers in a subset of 89 individuals from the RGTxGD progeny. Markers are reported according to their map position. Datasets include the LG assignment, the map position of each marker, the SSR name (HiDRAS) and dbSNP (NCBI) accession code, the locus phase, the frequencies of the genotypes for each locus plus number of missing data, the associated chi-square test results for segregation according to the 1:1 Mendelian ratio and distortion significance levels. Last column included the cosegregant marker name for each predicted position. [file 12870_2015_507_MOESM2_ESM.xlsx]

## Sheet: RGT
Linkage Group	Position	Locus	Phase	ll	lm	Missing data	chi-square	Degree of freedom	Significance	Cosegregant markers
1	0.000	CH03g12z	{0-}	51	37	28	2.23	1	-
1	1138	CTG1064359	{0-}	52	37	27	2.53	1	-
1	2272	SNP_FB_1049447	{1-}	48	68	0	3.45	1	*	SNP_FB_0415526;SNP_FB_0671554;SNP_FB_0418562
1	4026	SNP_FB_0417642	{1-}	48	68	0	3.45	1	*
1	4896	SNP_FB_0417944	{1-}	47	69	0	4.17	1	**	SNP_FB_0417957
1	6650	ss475883415	{0-}	67	49	0	2.79	1	*	ss475876703;ss475876712;ss475876704;ss475876709
1	7520	ss475883417	{0-}	68	48	0	3.45	1	*	ss475876715;SNP_FB_0420063
1	8389	SNP_FB_0420880	{0-}	67	49	0	2.79	1	*	ss475876723
1	13849	ss475876745	{1-}	49	67	0	2.79	1	*
1	23311	ss475876762	{1-}	55	61	0	0.31	1	-
1	24181	ss475876770	{0-}	60	56	0	0.14	1	-
1	27754	SNP_FB_0942704	{0-}	64	52	0	1.24	1	-
1	29509	SNP_FB_0427306	{0-}	64	52	0	1.24	1	-
1	29885	HB11-SSR	{0-}	49	40	27	0.91	1	-
1	30383	ss475876784	{0-}	65	51	0	1.69	1	-	ss475876794;ss475876793;SNP_FB_0427467;ss475876783
1	31253	SNP_FB_0428218	{0-}	64	52	0	1.24	1	-	SNP_FB_0428244;SNP_FB_0429181
1	32122	ss475876802	{0-}	63	53	0	0.86	1	-	ss475876805;SNP_FB_0428716
1	32992	SNP_FB_0431151	{0-}	62	54	0	0.55	1	-	SNP_FB_0943667;SNP_FB_0943711;SNP_FB_0429307;SNP_FB_0431157
1	33862	ss475876848	{0-}	63	53	0	0.86	1	-
1	34731	SNP_FB_0430238	{0-}	62	54	0	0.55	1	-	SNP_FB_0433272;SNP_FB_0433278;SNP_FB_0433285;SNP_FB_0433287;SNP_FB_0943493;SNP_FB_0433266;SNP_FB_0433269;SNP_FB_0943477;SNP_FB_0937406;ss475876816;ss475876815;SNP_FB_0430253;SNP_FB_0432805;SNP_FB_0943472;SNP_FB_0943474
1	35601	ss475875793	{0-}	63	53	0	0.86	1	-
1	36475	KA4b	{0-}	46	42	28	0.18	1	-
1	37349	SNP_FB_0945848	{0-}	63	53	0	0.86	1	-	ss475876870;SNP_FB_0436937;SNP_FB_0437680;SNP_FB_1072558;ss475876865;SNP_FB_1072551;SNP_FB_0436910;ss475876864
1	38218	SNP_FB_0945909	{0-}	64	52	0	1.24	1	-
1	38660	CH-Vf1	{0-}	48	41	27	0.55	1	-
1	39084	ss475876879	{0-}	63	53	0	0.86	1	-	SNP_FB_0439106;ss475883217;ss475876878;Rvi6_Vf5_R282
1	48546	SNP_FB_0946982	{0-}	67	49	0	2.79	1	*
1	51202	ss475876937	{0-}	68	48	0	3.45	1	*	SNP_FB_0446516;ss475876949
1	52071	ss475883002	{1-}	49	67	0	2.79	1	*	SNP_FB_0447050;SNP_FB_0447052
1	53826	SNP_FB_0447591	{0-}	67	49	0	2.79	1	*	SNP_FB_0948090;ss475875794;SNP_FB_0447581;SNP_FB_0448111;SNP_FB_0947833;SNP_FB_0721369
1	56137	CH05g08	{1-}	38	51	27	1.90	1	-
2	0.000	CTG1068152	{0-}	47	42	27	0.28	1	-
2	1178	ss475876972	{0-}	62	54	0	0.55	1	-	SNP_FB_0450690;SNP_FB_0460363
2	2047	ss475876980	{1-}	53	63	0	0.86	1	-	ss475876983;SNP_FB_0067160;ss475883073
2	2533	CH02f06	{1-}	42	47	27	0.28	1	-
2	2913	ss475876990	{1-}	52	64	0	1.24	1	-	ss475877008
2	3783	ss475877009	{0-}	63	53	0	0.86	1	-
2	6194	CH02c02a	{0-}	44	40	32	0.19	1	-
2	7327	ss475877042	{0-}	65	51	0	1.69	1	-	ss475883435;SNP_FB_0455086
2	9982	ss475877064	{0-}	68	48	0	3.45	1	*
2	10852	ss475877074	{0-}	67	49	0	2.79	1	*	SNP_FB_0456718;SNP_FB_0456735
2	15360	ss475877093	{1-}	52	64	0	1.24	1	-	SNP_FB_0458618
2	16229	ss475877104	{0-}	63	53	0	0.86	1	-
2	18885	ss475877137	{1-}	50	66	0	2.21	1	-
2	19754	ss475877148	{1-}	49	67	0	2.79	1	*	ss475877146
2	20624	ss475877152	{1-}	48	68	0	3.45	1	*
2	22378	ss475875815	{1-}	48	68	0	3.45	1	*
2	24133	ss475877179	{0-}	68	48	0	3.45	1	*	ss475877187;ss475877188;SNP_FB_0466115;ss475877164;ss475875817;SNP_FB_1084297;ss475877166;ss475877183
2	25003	SNP_FB_0467373	{0-}	69	47	0	4.17	1	**	ss475877197;ss475877198;SNP_FB_0954525
2	25872	SNP_FB_0468895	{0-}	68	48	0	3.45	1	*	SNP_FB_0468919;ss475875819;ss475877201;ss475877204;SNP_FB_0469368;ss475877208;SNP_FB_0468390
2	26742	ss475877221	{0-}	67	49	0	2.79	1	*	ss475877224
2	29397	ss475877234	{1-}	48	68	0	3.45	1	*
2	32053	SNP_FB_0888754	{1-}	49	67	0	2.79	1	*
2	32935	CN444636-SSR	{1-}	40	48	28	0.73	1	-
2	39381	SNP_FB_0482638	{1-}	51	65	0	1.69	1	-	SNP_FB_0996172;SNP_FB_0996173
2	42954	SNP_FB_0136086	{1-}	53	63	0	0.86	1	-	SNP_FB_0136067;SNP_FB_0481305
2	44709	SNP_FB_0484398	{0-}	61	55	0	0.31	1	-	ss475877307;SNP_FB_0483840
2	45578	ss475877315	{1-}	56	60	0	0.14	1	-	SNP_FB_0487462
2	46448	SNP_FB_0487044	{1-}	55	61	0	0.31	1	-	SNP_FB_0487051
2	47317	SNP_FB_1092109	{1-}	56	60	0	0.14	1	-
2	48187	CH02b10	{1-}	47	40	29	0.56	1	-
2	49057	ss475875862	{1-}	58	58	0	0.00	1	-	ss475877352;Rvi2_region21_Y693;SNP_FB_0493545;ss475877349;SNP_FB_0493535;ss475875863;ss475877353
2	49403	CH05e03	{1-}	48	39	29	0.93	1	-
2	49922	ss475877360	{1-}	59	57	0	0.03	1	-	SNP_FB_0495018;SNP_FB_0961298;SNP_FB_0961306
2	51677	ss475877366	{0-}	55	61	0	0.31	1	-	SNP_FB_0495625;SNP_FB_0659613;SNP_FB_0961632;SNP_FB_0495613;SNP_FB_0961635
2	52547	ss475877367	{1-}	62	54	0	0.55	1	-
2	53416	ss475877383	{0-}	53	63	0	0.86	1	-	ss475877417
2	54286	ss475877413	{1-}	64	52	0	1.24	1	-	SNP_FB_0499639;SNP_FB_0278445
2	56040	SNP_FB_1087142	{1-}	64	52	0	1.24	1	-
2	57795	SNP_FB_0502410	{1-}	64	52	0	1.24	1	-
2	58665	ss475877435	{1-}	63	53	0	0.86	1	-	ss475877428;ss475877442;SNP_FB_0504009
2	61320	SNP_FB_0504013	{1-}	64	52	0	1.24	1	-
3	0.000	CH03e03	{0-}	46	43	27	0.10	1	-
3	1102	SNP_FB_0171126	{0-}	59	57	0	0.03	1	-
3	1972	ss475883090	{1-}	56	60	0	0.14	1	-
3	2841	ss475877503	{1-}	57	59	0	0.03	1	-	SNP_FB_0060687
3	3711	SNP_FB_0053133	{1-}	56	60	0	0.14	1	-
3	7284	SNP_FB_0964042	{0-}	60	56	0	0.14	1	-
3	9939	SNP_FB_0510256	{0-}	59	57	0	0.03	1	-	SNP_FB_0509864
3	13512	SNP_FB_0512515	{1-}	57	59	0	0.03	1	-
3	14041	CTG1065894	{0-}	45	42	29	0.10	1	-
3	14378	ss475883463	{0-}	58	58	0	0.00	1	-	ss475877562;SNP_FB_1082529;SNP_FB_0514190
3	15248	CH03g07	{1-}	43	46	27	0.10	1	-
3	16118	SNP_FB_0516384	{1-}	58	58	0	0.00	1	-	SNP_FB_0516397;ss475877586;SNP_FB_0516385;SNP_FB_0516386;SNP_FB_0516392;ss475877583;SNP_FB_0515938
3	17872	SNP_FB_0516974	{0-}	56	60	0	0.14	1	-
3	18742	ss475877592	{1-}	61	55	0	0.31	1	-
3	19611	ss475883061	{1-}	62	54	0	0.55	1	-	SNP_FB_0518011;SNP_FB_0518016;SNP_FB_0966558;SNP_FB_0966560;SNP_FB_0966555
3	20005	Hi03d06	{1-}	43	43	30	0.00	1	-
3	20477	ss475877614	{1-}	63	53	0	0.86	1	-
3	21347	SNP_FB_0520433	{1-}	62	54	0	0.55	1	-
3	24920	ss475877631	{1-}	66	50	0	2.21	1	-
3	26674	SNP_FB_0525286	{1-}	66	50	0	2.21	1	-
3	29330	ss475877651	{1-}	65	51	0	1.69	1	-	SNP_FB_0528607;SNP_FB_0528626;SNP_FB_0528622
3	30199	SNP_FB_0750662	{1-}	66	50	0	2.21	1	-
3	31954	ss475875881	{1-}	66	50	0	2.21	1	-
3	33708	ss475877687	{0-}	50	66	0	2.21	1	-	SNP_FB_0531792;ss475877683;ss475877668;SNP_FB_1114911;ss475892219;SNP_FB_0666551
3	35463	SNP_FB_0537608	{1-}	64	52	0	1.24	1	-	ss475877707;ss475877706
3	36333	ss475877711	{0-}	53	63	0	0.86	1	-	ss475877716
3	38988	ss475877722	{1-}	64	52	0	1.24	1	-	SNP_FB_0539115
3	40743	SNP_FB_0421316	{0-}	52	64	0	1.24	1	-
3	44316	SNP_FB_0539961	{1-}	62	54	0	0.55	1	-	SNP_FB_0539978
3	45185	SNP_FB_0988854	{1-}	63	53	0	0.86	1	-
3	46940	ss475877735	{1-}	65	51	0	1.69	1	-
3	47809	ss475877750	{0-}	50	66	0	2.21	1	-	SNP_FB_0542263;ss475877746
3	49564	ss475877768	{0-}	50	66	0	2.21	1	-
3	50032	AU223657-SSR	{1-}	50	39	27	1.36	1	-
3	50430	SNP_FB_0546077	{1-}	67	49	0	2.79	1	*	SNP_FB_0546079;SNP_FB_0546089
3	51299	ss475884066	{1-}	66	50	0	2.21	1	-	SNP_FB_0546521;SNP_FB_0546523
3	52169	SNP_FB_0547650	{0-}	51	65	0	1.69	1	-	SNP_FB_0548155;ss475882719
3	53923	SNP_FB_0810272	{0-}	51	65	0	1.69	1	-	ss475877785;SNP_FB_1118253;ss475877786;ss475877826
3	54793	SNP_FB_0550349	{0-}	52	64	0	1.24	1	-	SNP_FB_1090245
3	55663	SNP_FB_0975465	{1-}	63	53	0	0.86	1	-	ss475877800;ss475877798;ss475877819;SNP_FB_0553327;SNP_FB_0552782;ss475877808;SNP_FB_0551894;SNP_FB_0551900;SNP_FB_0552732
3	57395	CN945654	{1-}	46	43	27	0.10	1	-
3	57416	ss475883473	{1-}	61	55	0	0.31	1	-	ss475877834;ss475877836;ss475877831;ss475877835;SNP_FB_0554340;SNP_FB_0554351;SNP_FB_0554488
3	58286	SNP_FB_0555705	{1-}	62	54	0	0.55	1	-	SNP_FB_0555681
4	0.000	SNP_FB_0797507	{0-}	65	51	0	1.69	1	-	SNP_FB_0797504
4	0.870	SNP_FB_0797934	{1-}	50	66	0	2.21	1	-	SNP_FB_0797947;SNP_FB_0797930;SNP_FB_0797932;SNP_FB_0797952
4	1937	CTG1066149	{1-}	39	50	27	1.36	1	-
4	5311	SNP_FB_0795847	{1-}	53	63	0	0.86	1	-
4	6181	SNP_FB_0795162	{1-}	52	64	0	1.24	1	-
4	7050	SNP_FB_0904796	{1-}	53	63	0	0.86	1	-	SNP_FB_0904741;SNP_FB_0904798;SNP_FB_0904740
4	8805	SNP_FB_0798152	{1-}	53	63	0	0.86	1	-	SNP_FB_0798158;SNP_FB_0454147
4	9675	SNP_FB_0557794	{1-}	54	62	0	0.55	1	-
4	16105	SNP_FB_0560730	{0-}	61	55	0	0.31	1	-	SNP_FB_0560738
4	18761	ss475877881	{1-}	58	58	0	0.00	1	-
4	23047	CH01d03y	{1-}	44	45	27	0.01	1	-
4	24159	SNP_FB_0566756	{0-}	58	58	0	0.00	1	-	SNP_FB_1106826;SNP_FB_1083408
4	25028	ss475877892	{1-}	59	57	0	0.03	1	-	SNP_FB_0569649
4	26347	CH05d02y	{0-}	44	45	27	0.01	1	-
4	27649	ss475875927	{1-}	60	56	0	0.14	1	-	SNP_FB_0573850;SNP_FB_0574558;ss475883477
4	29403	ss475877922	{1-}	58	58	0	0.00	1	-
4	32077	BACSSR2z	{0-}	46	43	27	0.10	1	-
4	32964	SNP_FB_0578277	{0-}	60	56	0	0.14	1	-	SNP_FB_0578271;SNP_FB_0578272;SNP_FB_0578309
4	33834	SNP_FB_0579287	{0-}	59	57	0	0.03	1	-	SNP_FB_0579292;SNP_FB_0579321
4	35588	ss475877963	{1-}	57	59	0	0.03	1	-
4	36458	ss475877968	{1-}	56	60	0	0.14	1	-
4	38212	SNP_FB_0581642	{0-}	60	56	0	0.14	1	-	SNP_FB_0583227;ss475877992;ss475877990;SNP_FB_0583218
4	39082	SNP_FB_0584684	{0-}	59	57	0	0.03	1	-	SNP_FB_0584687
4	39951	ss475878007	{1-}	56	60	0	0.14	1	-	SNP_FB_0586214
4	43524	ss475878011	{0-}	62	54	0	0.55	1	-	SNP_FB_0586874
4	44394	ss475878019	{1-}	55	61	0	0.31	1	-
4	45264	SNP_FB_0587707	{1-}	56	60	0	0.14	1	-
4	46133	ss475878027	{1-}	57	59	0	0.03	1	-
4	47003	ss475878032	{0-}	58	58	0	0.00	1	-	ss475878031;ss475883493;ss475878033;ss475878029
4	47872	SNP_FB_0588458	{0-}	57	59	0	0.03	1	-
4	49627	ss475878051	{0-}	59	57	0	0.03	1	-	SNP_FB_0588847
4	51381	ss475883018	{1-}	57	59	0	0.03	1	-
4	53136	SNP_FB_0590193	{0-}	57	59	0	0.03	1	-	SNP_FB_0986588;SNP_FB_0590208;SNP_FB_0986603;SNP_FB_0986605;SNP_FB_0986600
4	53140	CN936557	{0-}	45	44	27	0.01	1	-
4	53153	NZ01a6y	{1-}	40	45	31	0.29	1	-
4	57642	ss475878091	{1-}	62	54	0	0.55	1	-
4	58793	CH02c02b	{1-}	48	41	27	0.55	1	-
5	0.000	SNP_FB_0595289	{0-}	63	53	0	0.86	1	-
5	0.407	CN881672	{0-}	49	40	27	0.91	1	-
5	0.866	ss475878144	{0-}	64	52	0	1.24	1	-	SNP_FB_0595454;ss475878130;ss475878132;ss475878141
5	1735	ss475878154	{1-}	51	65	0	1.69	1	-	SNP_FB_0596223
5	5308	SNP_FB_0987789	{0-}	63	53	0	0.86	1	-	SNP_FB_0987790;SNP_FB_0987800
5	7525	Hi04a08y	{0-}	46	40	30	0.42	1	-
5	9750	ss475878236	{1-}	52	64	0	1.24	1	-	SNP_FB_0602993;SNP_FB_0603895;SNP_FB_0603892;SNP_FB_0605932;SNP_FB_0603394;SNP_FB_0603382;SNP_FB_0603389;SNP_FB_0603392;ss475882777
5	11460	CH03a09	{0-}	48	40	28	0.73	1	-
5	11512	ss475878243	{0-}	64	52	0	1.24	1	-
5	12382	ss475878249	{0-}	65	51	0	1.69	1	-	SNP_FB_0993156
5	15037	SNP_FB_0607136	{0-}	66	50	0	2.21	1	-	ss475882782
5	15907	ss475878266	{0-}	67	49	0	2.79	1	*	SNP_FB_0607328
5	16891	CH05e06	{1-}	38	51	27	1.90	1	-
5	21050	CH04g09z	{1-}	38	51	27	1.90	1	-
5	23064	ss475878294	{0-}	69	47	0	4.17	1	**
5	23934	SNP_FB_0462931	{0-}	70	46	0	4.97	1	**	ss475878392;ss475878389
5	24804	ss475878324	{0-}	69	47	0	4.17	1	**	ss475878323;ss475882789
5	29311	ss475878302	{1-}	44	72	0	6.76	1	***	SNP_FB_0613592;SNP_FB_0613605;SNP_FB_0616716
5	30181	SNP_FB_0323088	{0-}	71	45	0	5.83	1	**	SNP_FB_0323080
5	33754	ss475878335	{0-}	71	45	0	5.83	1	**	ss475875979;ss475875980;ss475883253;ss475875985;ss475878334;SNP_FB_0619601;SNP_FB_0619609
5	35508	SNP_FB_0621437	{1-}	43	73	0	7.76	1	***
5	36378	ss475878338	{1-}	42	74	0	8.83	1	****	ss475878346;SNP_FB_0622210
5	38132	ss475878356	{1-}	42	74	0	8.83	1	****
5	39002	SNP_FB_0572914	{0-}	75	41	0	9.97	1	****
5	39872	ss475883503	{0-}	74	42	0	8.83	1	****	ss475878363
5	40741	SNP_FB_1027577	{1-}	43	73	0	7.76	1	***
5	41157	Hi04d02	{1-}	34	50	32	3.05	1	*
5	41607	SNP_FB_0739091	{1-}	42	74	0	8.83	1	****	SNP_FB_0630440;SNP_FB_0739085;SNP_FB_0739086
5	43362	SNP_FB_0019778	{1-}	42	74	0	8.83	1	****
5	44231	SNP_FB_0019762	{1-}	41	75	0	9.97	1	****
5	45101	ss475878400	{0-}	76	40	0	11.17	1	*****	SNP_FB_0736801
5	45970	CTG1064036	{1-}	32	56	28	6.55	1	**
5	46840	SNP_FB_0631240	{0-}	76	40	0	11.17	1	*****	SNP_FB_0633636;ss475878417
5	47710	ss475883507	{0-}	75	41	0	9.97	1	****	SNP_FB_0636908;SNP_FB_0637162
5	48579	SNP_FB_0637510	{0-}	74	42	0	8.83	1	****
5	49449	NZ01a6z	{0-}	52	34	30	3.77	1	*
5	50318	SNP_FB_0640497	{0-}	72	44	0	6.76	1	***	SNP_FB_0640949
5	51188	SNP_FB_0222648	{1-}	45	71	0	5.83	1	**	SNP_FB_0531227;SNP_FB_0533674;SNP_FB_0888580;SNP_FB_1099145;SNP_FB_0013292;SNP_FB_0222659;SNP_FB_0531233;SNP_FB_0703890
5	52942	SNP_FB_0642157	{1-}	45	71	0	5.83	1	**	SNP_FB_0643775
5	53419	CH02b12	{0-}	53	36	27	3.25	1	*
5	53808	ss475878467	{0-}	72	44	0	6.76	1	***	ss475878471;ss475878468;SNP_FB_0558305;SNP_FB_0808617;SNP_FB_0809222;SNP_FB_0809234;SNP_FB_0822456;ss475878472;ss475878377;ss475878470;SNP_FB_0099980;SNP_FB_0324593;SNP_FB_0324606;SNP_FB_0324904;SNP_FB_0626637;SNP_FB_0807980;SNP_FB_0807981;SNP_FB_0808627;SNP_FB_0809233;SNP_FB_0825618
5	54678	ss475878465	{1-}	43	73	0	7.76	1	***	ss475878469
5	55648	CH04e03	{0-}	54	33	29	5.07	1	**
5	56426	ss475878167	{1-}	45	71	0	5.83	1	**
6	0.000	SNP_FB_0649460	{0-}	64	52	0	1.24	1	-	SNP_FB_0880721;ss475878506;SNP_FB_0648999;SNP_FB_0648828;SNP_FB_0648807;SNP_FB_0648809
6	0.017	BACSSR63	{0-}	47	42	27	0.28	1	-
6	1754	SNP_FB_1096547	{0-}	66	50	0	2.21	1	-
6	4409	ss475883898	{1-}	51	65	0	1.69	1	-	ss475878520;SNP_FB_0650928;SNP_FB_1003209;ss475878511;ss475878517;SNP_FB_0650070;SNP_FB_0651342;SNP_FB_1002982;ss475878513;ss475875997;ss475875996;SNP_FB_0650934;SNP_FB_0651340;SNP_FB_1003215
6	5279	ss475878525	{1-}	52	64	0	1.24	1	-	ss475878552;SNP_FB_0653078;SNP_FB_0657032;ss475878527;ss475878529;ss475878534;SNP_FB_0653076;SNP_FB_0657013;ss475883122;SNP_FB_0657025;SNP_FB_0657026
6	6153	CTG1059927	{1-}	41	41	34	0.00	1	-
6	7912	SNP_FB_0654636	{1-}	51	65	0	1.69	1	-	ss475878537;SNP_FB_0654628;SNP_FB_0654631
6	8782	SNP_FB_0655274	{1-}	52	64	0	1.24	1	-	SNP_FB_0655917;SNP_FB_1003995;SNP_FB_1003968;SNP_FB_1096711;SNP_FB_1091119
6	10483	CH03d07	{1-}	42	46	28	0.18	1	-
6	10534	SNP_FB_0656440	{1-}	52	64	0	1.24	1	-	SNP_FB_0656447;SNP_FB_0659108;SNP_FB_0659777;SNP_FB_0659126;SNP_FB_1097569;SNP_FB_0659123;SNP_FB_0714630
6	11404	ss475878572	{1-}	51	65	0	1.69	1	-	SNP_FB_0658097;SNP_FB_1006542;SNP_FB_0661017;SNP_FB_1097359
6	14041	CTG1071135	{1-}	40	49	27	0.91	1	-
6	14059	SNP_FB_0225029	{1-}	50	66	0	2.21	1	-	SNP_FB_0410474;SNP_FB_0938735;SNP_FB_1070506;SNP_FB_1070508;SNP_FB_1070517;SNP_FB_0416103;SNP_FB_0416131;SNP_FB_0666572;SNP_FB_0416094;SNP_FB_0416108
6	16714	SNP_FB_1008747	{1-}	53	63	0	0.86	1	-	ss475878609;SNP_FB_0668189
6	18469	SNP_FB_0668511	{1-}	51	65	0	1.69	1	-	SNP_FB_0668481
6	19338	ss475878615	{1-}	52	64	0	1.24	1	-	ss475878619;ss475882822
6	21994	ss475878632	{1-}	53	63	0	0.86	1	-
6	24649	SNP_FB_0670812	{1-}	52	64	0	1.24	1	-	SNP_FB_0670821;SNP_FB_0670819
6	26404	SNP_FB_1013529	{1-}	54	62	0	0.55	1	-	SNP_FB_0693132
6	27273	ss475876014	{1-}	55	61	0	0.31	1	-	SNP_FB_0671030;SNP_FB_0692516;SNP_FB_0692535;SNP_FB_0671026
6	29684	CH03d12	{1-}	44	45	27	0.01	1	-
6	29926	SNP_FB_0672949	{1-}	56	60	0	0.14	1	-
6	41516	SNP_FB_1009622	{1-}	56	60	0	0.14	1	-
6	46971	CN445290-SSR	{1-}	41	45	30	0.19	1	-
6	46975	ss475878674	{1-}	56	60	0	0.14	1	-	ss475878677;ss475878682;ss475878679;ss475878676
6	47845	SNP_FB_0679434	{1-}	57	59	0	0.03	1	-
6	48715	CTG1059711	{0-}	46	42	28	0.18	1	-
6	49584	ss475878698	{1-}	57	59	0	0.03	1	-
6	50454	SNP_FB_0681295	{1-}	58	58	0	0.00	1	-	ss475883778;ss475878710;SNP_FB_0681286;ss475878702
6	51323	SNP_FB_0681696	{1-}	57	59	0	0.03	1	-	SNP_FB_0681695;SNP_FB_0681682
6	54896	SNP_FB_0681947	{1-}	59	57	0	0.03	1	-	SNP_FB_0681965
6	55827	Hi07b06	{1-}	44	42	30	0.05	1	-
6	55827	CH05a05	{1-}	45	43	28	0.05	1	-
7	0.000	SNP_FB_0685651	{0-}	53	63	0	0.86	1	-
7	1754	CTG1068601	{0-}	43	45	28	0.05	1	-
7	2624	ss475878749	{0-}	56	60	0	0.14	1	-	ss475883265;SNP_FB_0688076;ss475882837
7	6197	SNP_FB_0689282	{0-}	56	60	0	0.14	1	-	ss475882839;ss475878763
7	7066	SNP_FB_0690054	{1-}	59	57	0	0.03	1	-
7	7936	ss475878775	{0-}	58	58	0	0.00	1	-
7	8806	SNP_FB_0690680	{1-}	57	59	0	0.03	1	-	SNP_FB_0690906
7	10560	ss475878791	{0-}	57	59	0	0.03	1	-	SNP_FB_0691941;SNP_FB_0691763;SNP_FB_0691765;SNP_FB_0691766
7	11434	CN872071	{1-}	43	46	27	0.10	1	-
7	13193	ss475878808	{1-}	58	58	0	0.00	1	-
7	14063	ss475878817	{0-}	57	59	0	0.03	1	-
7	14932	Hi03a10	{0-}	44	45	27	0.01	1	-
7	15802	ss475878831	{1-}	59	57	0	0.03	1	-	ss475878826
7	16671	SNP_FB_0696570	{0-}	56	60	0	0.14	1	-	SNP_FB_0696918;SNP_FB_1116597;ss475878838;SNP_FB_0696913;SNP_FB_0696562;SNP_FB_0937358;SNP_FB_0937359;SNP_FB_1116585;SNP_FB_1118177
7	17541	SNP_FB_0015267	{0-}	55	61	0	0.31	1	-	SNP_FB_0829097;SNP_FB_1015413;ss475876064;SNP_FB_0015266;SNP_FB_0485717;SNP_FB_0829099;SNP_FB_0829231;SNP_FB_0485716;SNP_FB_0699127;SNP_FB_0829234;SNP_FB_0698914;SNP_FB_0699141;SNP_FB_1079748;SNP_FB_1095798;SNP_FB_1095802
7	17952	CH04e05	{0-}	43	44	29	0.01	1	-
7	18407	ss475878869	{0-}	54	62	0	0.55	1	-	ss475876070;SNP_FB_0578718;SNP_FB_0699339;SNP_FB_0699920;SNP_FB_0703187;SNP_FB_0703190;SNP_FB_0703212;SNP_FB_1015565;ss475878872;SNP_FB_0625502;SNP_FB_0625508;SNP_FB_0626003;SNP_FB_0626031;SNP_FB_0700791;SNP_FB_0701846;SNP_FB_0702646;SNP_FB_0702647;SNP_FB_0929879;SNP_FB_0959726;SNP_FB_1002134;SNP_FB_1015626;SNP_FB_0626013;SNP_FB_0703193;SNP_FB_0702648;SNP_FB_0703365;SNP_FB_0709121;SNP_FB_1015621;…
7	19276	SNP_FB_0703574	{0-}	53	63	0	0.86	1	-	SNP_FB_0703594;SNP_FB_0704608;SNP_FB_1016521;SNP_FB_0705584;SNP_FB_1016517;SNP_FB_0704639;SNP_FB_1017171;SNP_FB_0704625;SNP_FB_1017167
7	20146	SNP_FB_0318108	{0-}	54	62	0	0.55	1	-	SNP_FB_0318109;SNP_FB_0913550;SNP_FB_0318112;SNP_FB_0913547
7	21901	ss475876082	{0-}	52	64	0	1.24	1	-	SNP_FB_0706841
7	22770	ss475878893	{0-}	53	63	0	0.86	1	-
7	25426	SNP_FB_0709120	{0-}	54	62	0	0.55	1	-
7	26295	ss475876085	{0-}	53	63	0	0.86	1	-	ss475876084;SNP_FB_0709757
7	27165	SNP_FB_0712111	{0-}	52	64	0	1.24	1	-	SNP_FB_0712374
7	28034	SNP_FB_0731799	{0-}	51	65	0	1.69	1	-	SNP_FB_0713527;SNP_FB_0731780;SNP_FB_0731782;SNP_FB_0713525
7	28904	Ms06c09	{0-}	42	47	27	0.28	1	-
7	29774	SNP_FB_0431640	{1-}	63	53	0	0.86	1	-	SNP_FB_0596791;SNP_FB_0431637;SNP_FB_1093632;SNP_FB_0596779;SNP_FB_0596787;SNP_FB_0431636
7	31528	SNP_FB_0432441	{0-}	53	63	0	0.86	1	-
7	32398	SNP_FB_0894085	{1-}	64	52	0	1.24	1	-
7	33267	SNP_FB_0978671	{1-}	65	51	0	1.69	1	-	SNP_FB_0560182;SNP_FB_0978674;SNP_FB_0554490;SNP_FB_0560191
7	36840	ss475878932	{1-}	65	51	0	1.69	1	-	SNP_FB_0714957
7	37710	SNP_FB_0715472	{1-}	66	50	0	2.21	1	-	SNP_FB_0715476;SNP_FB_0715477;SNP_FB_0715484;SNP_FB_0716019;SNP_FB_0714988;SNP_FB_0715478;SNP_FB_1019948;SNP_FB_0716027;SNP_FB_1019936
7	38579	SNP_FB_0716354	{1-}	65	51	0	1.69	1	-
7	40334	ss475876095	{1-}	65	51	0	1.69	1	-
7	42089	ss475876098	{1-}	67	49	0	2.79	1	*	SNP_FB_0717561;SNP_FB_0718741;ss475876099;SNP_FB_0717559
7	42958	SNP_FB_1020984	{1-}	66	50	0	2.21	1	-
7	44655	Hi05b09	{1-}	49	38	29	1.39	1	-
7	44711	ss475876116	{1-}	66	50	0	2.21	1	-	SNP_FB_0720025;SNP_FB_1021187;SNP_FB_1021193;SNP_FB_0720015;SNP_FB_0720018;SNP_FB_0720023;SNP_FB_1021027
7	45580	SNP_FB_1021282	{1-}	65	51	0	1.69	1	-	SNP_FB_0721780
7	46450	SNP_FB_0721792	{1-}	66	50	0	2.21	1	-	SNP_FB_0721795;SNP_FB_0721803;SNP_FB_1021417;SNP_FB_1021409;SNP_FB_0721798
8	0.000	SNP_FB_0722481	{1-}	62	54	0	0.55	1	-	ss475878942;ss475878939;SNP_FB_0722490
8	0.870	ss475878947	{1-}	63	53	0	0.86	1	-	ss475878949;SNP_FB_0723097;SNP_FB_0723104;SNP_FB_0723116;SNP_FB_1100193;SNP_FB_1100200
8	4396	CTG1074896	{0-}	43	46	27	0.10	1	-
8	4439	ss475878965	{0-}	53	63	0	0.86	1	-	ss475878964;SNP_FB_0725027
8	6194	SNP_FB_0729109	{1-}	61	55	0	0.31	1	-	SNP_FB_0729112
8	8849	SNP_FB_0866279	{1-}	64	52	0	1.24	1	-
8	9719	ss475878979	{1-}	65	51	0	1.69	1	-
8	10589	ss475879015	{0-}	52	64	0	1.24	1	-	ss475879018
8	11458	SNP_FB_1026184	{0-}	53	63	0	0.86	1	-	SNP_FB_0734384
8	12328	SNP_FB_1117416	{0-}	52	64	0	1.24	1	-
8	14082	SNP_FB_0735251	{0-}	54	62	0	0.55	1	-	SNP_FB_0735264;SNP_FB_0735266;ss475876126;ss475879021;SNP_FB_0735268;SNP_FB_0735254
8	14952	ss475879022	{0-}	53	63	0	0.86	1	-	SNP_FB_0735747;ss475879027;ss475879023;SNP_FB_0735731;SNP_FB_0735733
8	17607	SNP_FB_0736350	{1-}	62	54	0	0.55	1	-
8	19362	ss475879054	{0-}	56	60	0	0.14	1	-	ss475879071;SNP_FB_0535225
8	19405	CH01c06	{0-}	43	44	29	0.01	1	-
8	19457	CTG1068442	{1-}	42	43	31	0.01	1	-
8	21113	SNP_FB_0741834	{0-}	56	60	0	0.14	1	-
8	21983	SNP_FB_0743092	{1-}	61	55	0	0.31	1	-	SNP_FB_1029606;SNP_FB_1102493
8	22852	SNP_FB_0264294	{0-}	56	60	0	0.14	1	-	SNP_FB_0264291
8	29195	CH01f09	{1-}	43	44	29	0.01	1	-
8	30214	ss475879111	{0-}	60	56	0	0.14	1	-
8	31969	SNP_FB_0126727	{1-}	54	62	0	0.55	1	-	ss475879117;ss475882953
8	33217	CTG1065662	{0-}	48	41	27	0.55	1	-
8	34589	ss475883287	{1-}	55	61	0	0.31	1	-	ss475879145;SNP_FB_0076266
8	35459	SNP_FB_0712034	{0-}	60	56	0	0.14	1	-
8	38114	SNP_FB_0192587	{0-}	61	55	0	0.31	1	-	SNP_FB_0192616;SNP_FB_0192577;SNP_FB_0192609
8	39869	SNP_FB_0047635	{0-}	61	55	0	0.31	1	-	SNP_FB_0047646;SNP_FB_0047649
8	42524	SNP_FB_1096139	{0-}	62	54	0	0.55	1	-	SNP_FB_1096138
8	44279	ss475879203	{0-}	64	52	0	1.24	1	-
8	46042	CH01h10	{0-}	47	41	28	0.41	1	-
8	46921	ss475879208	{0-}	61	55	0	0.31	1	-	ss475879207
8	47790	SNP_FB_0764526	{1-}	56	60	0	0.14	1	-
8	48660	SNP_FB_0765096	{1-}	57	59	0	0.03	1	-	SNP_FB_0765091
8	50414	SNP_FB_0765594	{0-}	59	57	0	0.03	1	-	ss475879214
8	53070	SNP_FB_1037274	{0-}	58	58	0	0.00	1	-	SNP_FB_1037247;SNP_FB_1037272
8	54203	BACSSR38	{0-}	45	44	27	0.01	1	-
8	55341	Hi04e05	{1-}	44	43	29	0.01	1	-
9	0.000	ss475876160	{1-}	63	53	0	0.86	1	-	ss475883029;SNP_FB_1104642;SNP_FB_1104650
9	0.870	SNP_FB_0774500	{0-}	52	64	0	1.24	1	-
9	1739	SNP_FB_0776380	{1-}	65	51	0	1.69	1	-	ss475879303;SNP_FB_0776387;SNP_FB_0776781;ss475879304
9	2609	ss475876165	{1-}	64	52	0	1.24	1	-	ss475879318;SNP_FB_1013533;ss475879315;SNP_FB_0778218
9	4363	ss475879319	{1-}	64	52	0	1.24	1	-	SNP_FB_0778926
9	5233	SNP_FB_1105032	{0-}	53	63	0	0.86	1	-	SNP_FB_1105026
9	6102	ss475879333	{0-}	54	62	0	0.55	1	-	ss475879331;SNP_FB_0780093
9	7826	NH029a	{0-}	43	46	27	0.10	1	-
9	7856	SNP_FB_0780721	{0-}	56	60	0	0.14	1	-	SNP_FB_0780730;SNP_FB_0905872;SNP_FB_1094241
9	8726	ss475879342	{1-}	61	55	0	0.31	1	-	ss475883055;ss475879339;SNP_FB_0781283
9	9595	SNP_FB_0781834	{1-}	60	56	0	0.14	1	-	ss475876170;ss475876169;ss475876166;ss475879344
9	10465	SNP_FB_0782169	{1-}	61	55	0	0.31	1	-
9	11334	ss475879354	{0-}	56	60	0	0.14	1	-
9	12204	ss475879362	{1-}	59	57	0	0.03	1	-	ss475879366;SNP_FB_0783061;ss475879361;SNP_FB_0783048;SNP_FB_0783050;SNP_FB_0783895;SNP_FB_0783908;SNP_FB_1105154;SNP_FB_1105163;ss475879370;SNP_FB_1105150
9	13074	ss475879379	{1-}	58	58	0	0.00	1	-	ss475879380;ss475879382
9	13943	ss475879392	{1-}	59	57	0	0.03	1	-	SNP_FB_1105224;SNP_FB_1105228;ss475882920
9	14813	ss475879386	{1-}	58	58	0	0.00	1	-	SNP_FB_0785012;ss475879389;SNP_FB_0785023;SNP_FB_0785028
9	18386	SNP_FB_0787084	{1-}	56	60	0	0.14	1	-
9	21041	ss475879414	{1-}	55	61	0	0.31	1	-	ss475879410;SNP_FB_0789999;SNP_FB_0790002;ss475879411;ss475883030;SNP_FB_0790000
9	30503	SNP_FB_0203152	{1-}	57	59	0	0.03	1	-
9	31373	SNP_FB_0880165	{1-}	58	58	0	0.00	1	-
9	33127	SNP_FB_0202090	{1-}	56	60	0	0.14	1	-	SNP_FB_0201213;SNP_FB_0201630;SNP_FB_0202076;SNP_FB_0201186;SNP_FB_0201634;SNP_FB_0201629
9	33997	ss475879472	{1-}	57	59	0	0.03	1	-
9	34867	SNP_FB_0802822	{1-}	56	60	0	0.14	1	-
9	35736	SNP_FB_0803497	{0-}	61	55	0	0.31	1	-	SNP_FB_0803503
9	37491	ss475876183	{0-}	59	57	0	0.03	1	-	SNP_FB_0805162;SNP_FB_0805164
9	39245	ss475884046	{0-}	59	57	0	0.03	1	-	SNP_FB_0805646;SNP_FB_0803633
9	41000	ss475879488	{0-}	59	57	0	0.03	1	-	SNP_FB_0804489;ss475879489;ss475879483;SNP_FB_0804485;SNP_FB_1047884;ss475879484;SNP_FB_0804866;SNP_FB_0804865;SNP_FB_0804861
9	41869	ss475879497	{1-}	56	60	0	0.14	1	-	SNP_FB_0497867;SNP_FB_0810580;SNP_FB_1048942
9	42739	ss475879514	{0-}	59	57	0	0.03	1	-	ss475879576;ss475879578;SNP_FB_0769892;SNP_FB_0814186;ss475879512;ss475879516;ss475879577;ss475879508;ss475883726;SNP_FB_0769891;SNP_FB_0813245;SNP_FB_0822801;SNP_FB_0822819;SNP_FB_0769902;SNP_FB_0813104;SNP_FB_0822799;ss475876190
9	42769	CH01h02	{1-}	36	32	48	0.24	1	-
9	46310	SNP_FB_1052115	{0-}	57	59	0	0.03	1	-	SNP_FB_1052112;SNP_FB_1052110
9	47179	SNP_FB_0824000	{0-}	58	58	0	0.00	1	-	SNP_FB_0824004
9	49835	SNP_FB_0815059	{0-}	59	57	0	0.03	1	-	SNP_FB_0280544
9	50704	NZ04h11	{0-}	40	48	28	0.73	1	-
9	51574	SNP_FB_0820932	{1-}	57	59	0	0.03	1	-	SNP_FB_0820935;SNP_FB_0824598;SNP_FB_0824600;SNP_FB_0819306
10	0.000	CH05h12	{0-}	43	46	27	0.10	1	-
10	2333	ss475879625	{0-}	56	60	0	0.14	1	-	ss475879623;SNP_FB_0002639
10	4088	SNP_FB_0003490	{1-}	62	54	0	0.55	1	-
10	5843	SNP_FB_0004049	{0-}	56	60	0	0.14	1	-	SNP_FB_0004040;SNP_FB_0004037
10	6712	ss475879640	{1-}	61	55	0	0.31	1	-
10	12172	SNP_FB_0055215	{0-}	53	63	0	0.86	1	-
10	12797	CH02b07	{0-}	39	47	30	0.74	1	-
10	15707	SNP_FB_0716928	{0-}	53	63	0	0.86	1	-
10	21167	ss475879710	{0-}	53	63	0	0.86	1	-	ss475879676;SNP_FB_0017218;ss475883155;SNP_FB_0017219;SNP_FB_0016703;SNP_FB_0014536;SNP_FB_0016716;SNP_FB_0016736;SNP_FB_0016741
10	22922	SNP_FB_0016473	{0-}	53	63	0	0.86	1	-	ss475879705
10	23791	SNP_FB_0015893	{0-}	54	62	0	0.55	1	-	ss475879698
10	24661	ss475879683	{1-}	61	55	0	0.31	1	-
10	25531	SNP_FB_0726172	{1-}	60	56	0	0.14	1	-	SNP_FB_0726189;SNP_FB_0726977;SNP_FB_1022997;SNP_FB_0726166;SNP_FB_1023006;SNP_FB_1100858
10	27285	SNP_FB_0122473	{0-}	58	58	0	0.00	1	-	SNP_FB_1061150
10	28155	SNP_FB_0120455	{0-}	57	59	0	0.03	1	-	SNP_FB_1086048
10	29909	SNP_FB_0188587	{0-}	59	57	0	0.03	1	-	SNP_FB_0296224;SNP_FB_0964224;SNP_FB_0014155;SNP_FB_0188543;SNP_FB_0188560;SNP_FB_0230391;SNP_FB_0296801;SNP_FB_0296803;SNP_FB_0795113;SNP_FB_1115483;SNP_FB_0964205;SNP_FB_0188585;SNP_FB_0188550
10	30788	CH02a10	{0-}	43	44	29	0.01	1	-
10	31670	CH04f03	{0-}	43	45	28	0.05	1	-
10	32544	SNP_FB_0017894	{1-}	56	60	0	0.14	1	-	SNP_FB_0685113;SNP_FB_0685114;SNP_FB_0017897;SNP_FB_0685112;ss475879718;SNP_FB_0685099;SNP_FB_1073519;ss475879719
10	33414	SNP_FB_0013168	{0-}	61	55	0	0.31	1	-
10	34284	ss475879657	{0-}	62	54	0	0.55	1	-	SNP_FB_0012362;ss475879660;ss475879661;SNP_FB_0011664;ss475879655;ss475879659;SNP_FB_0011657;SNP_FB_0011697
10	35153	ss475876212	{0-}	63	53	0	0.86	1	-	SNP_FB_0235542;SNP_FB_0805747;ss475879736;ss475879742;SNP_FB_0890030;SNP_FB_0134231;SNP_FB_0235585;SNP_FB_0890021
10	35504	CTG1060330	{0-}	46	43	27	0.10	1	-
10	36019	ss475879754	{1-}	52	64	0	1.24	1	-	ss475879755
10	36889	ss475879759	{1-}	51	65	0	1.69	1	-	ss475879762
10	38643	CH02c11	{1-}	41	46	29	0.29	1	-
10	39513	SNP_FB_0025075	{1-}	50	66	0	2.21	1	-	SNP_FB_1087359
10	43086	ss475879791	{0-}	62	54	0	0.55	1	-
10	47593	SNP_FB_0031578	{0-}	63	53	0	0.86	1	-	ss475879813;SNP_FB_0031585
10	49348	ss475879818	{0-}	63	53	0	0.86	1	-
10	51103	ss475879827	{0-}	63	53	0	0.86	1	-	SNP_FB_0032300;ss475879822;SNP_FB_0033011
10	51972	ss475879841	{1-}	52	64	0	1.24	1	-
10	52842	ss475879851	{1-}	53	63	0	0.86	1	-	SNP_FB_0034088
10	53711	ss475876224	{1-}	52	64	0	1.24	1	-	SNP_FB_0035181;SNP_FB_0833943;SNP_FB_0833930
10	56059	CH04g09y	{0-}	46	42	28	0.18	1	-
10	57245	SNP_FB_0036756	{1-}	52	64	0	1.24	1	-	SNP_FB_0036751;SNP_FB_0036760
10	59000	SNP_FB_0037831	{0-}	64	52	0	1.24	1	-	SNP_FB_0037844
10	62573	SNP_FB_0038518	{0-}	62	54	0	0.55	1	-	SNP_FB_0834922;SNP_FB_0038519
10	63442	ss475879887	{0-}	63	53	0	0.86	1	-	ss475876231;ss475876244;ss475879886;ss475876232;SNP_FB_0039710;SNP_FB_0835173;ss475879889;SNP_FB_0039712;SNP_FB_0835532;ss475879890;SNP_FB_0040115;SNP_FB_0039700;SNP_FB_0039065
10	64312	SNP_FB_0605824	{0-}	62	54	0	0.55	1	-	SNP_FB_0605829
10	66066	SNP_FB_0605148	{0-}	62	54	0	0.55	1	-	ss475879896;SNP_FB_0040463
10	66936	ss475884064	{0-}	61	55	0	0.31	1	-	SNP_FB_0041579;ss475879902;SNP_FB_0041568;SNP_FB_0041573
10	68690	ss475879924	{0-}	61	55	0	0.31	1	-	ss475879925
10	69171	COL	{0-}	45	44	27	0.01	1	-
10	69556	SNP_FB_0043319	{1-}	56	60	0	0.14	1	-	SNP_FB_0043315
10	70430	CH02b03b	{0-}	46	43	27	0.10	1	-
10	72189	SNP_FB_0044155	{1-}	55	61	0	0.31	1	-	SNP_FB_0044165;SNP_FB_0044425
10	74845	ss475879936	{0-}	60	56	0	0.14	1	-
10	77514	GD100	{1-}	41	45	30	0.19	1	-
10	78397	ss475879944	{1-}	56	60	0	0.14	1	-	SNP_FB_0045154;SNP_FB_0045158;ss475879943;SNP_FB_0045153
10	82904	ss475879957	{0-}	57	59	0	0.03	1	-	ss475879958;ss475879951;ss475879956
10	85152	Hi08h12	{1-}	46	43	27	0.10	1	-
10	87346	ss475879985	{0-}	60	56	0	0.14	1	-
10	88216	Ms06g03	{0-}	44	45	27	0.01	1	-
10	89085	ss475880002	{0-}	58	58	0	0.00	1	-	SNP_FB_0051759
10	90840	SNP_FB_0052472	{1-}	58	58	0	0.00	1	-
11	0.000	CH01c11	{1-}	40	49	27	0.91	1	-
11	1063	SNP_FB_1107933	{0-}	63	53	0	0.86	1	-
11	1587	Hi04a08z	{1-}	41	42	33	0.01	1	-
11	1938	SNP_FB_0248617	{0-}	62	54	0	0.55	1	-	SNP_FB_0248626;SNP_FB_0056161;SNP_FB_0304741
11	3692	SNP_FB_0055745	{0-}	62	54	0	0.55	1	-
11	8200	ss475882336	{0-}	61	55	0	0.31	1	-
11	9069	SNP_FB_0840959	{1-}	54	62	0	0.55	1	-
11	9939	SNP_FB_0059427	{1-}	55	61	0	0.31	1	-
11	10808	ss475880062	{1-}	56	60	0	0.14	1	-	ss475883790;SNP_FB_0060074
11	12563	SNP_FB_0061189	{1-}	56	60	0	0.14	1	-
11	13433	ss475880078	{0-}	59	57	0	0.03	1	-	SNP_FB_0061660
11	14302	SNP_FB_0841917	{0-}	58	58	0	0.00	1	-
11	15172	SNP_FB_0063325	{0-}	57	59	0	0.03	1	-	SNP_FB_0064054;SNP_FB_0063327;SNP_FB_1056407
11	16041	ss475880105	{0-}	56	60	0	0.14	1	-	SNP_FB_0065012;SNP_FB_0065019
11	16911	SNP_FB_0065631	{0-}	57	59	0	0.03	1	-
11	18590	CH02d08	{1-}	46	43	27	0.10	1	-
11	18663	SNP_FB_0065851	{0-}	55	61	0	0.31	1	-	SNP_FB_0065861
11	19533	ss475883161	{1-}	62	54	0	0.55	1	-	SNP_FB_0067993;SNP_FB_1056723;ss475880123;SNP_FB_1056717;SNP_FB_0067276;SNP_FB_0067163;SNP_FB_0067817;SNP_FB_1056722
11	20402	ss475880138	{0-}	55	61	0	0.31	1	-	ss475880146;SNP_FB_0068415;ss475880145
11	21272	SNP_FB_0069361	{0-}	54	62	0	0.55	1	-
11	23026	ss475880160	{0-}	56	60	0	0.14	1	-	ss475883794;SNP_FB_0844567;SNP_FB_0070281
11	25691	CH04a12	{0-}	44	45	27	0.01	1	-
11	26569	ss475880162	{1-}	58	58	0	0.00	1	-	ss475880163
11	28324	SNP_FB_0075421	{1-}	58	58	0	0.00	1	-
11	29193	SNP_FB_0074200	{0-}	57	59	0	0.03	1	-
11	30063	SNP_FB_0073043	{0-}	56	60	0	0.14	1	-
11	32719	SNP_FB_0845056	{0-}	59	57	0	0.03	1	-	SNP_FB_0877977
11	33588	SNP_FB_0194123	{1-}	58	58	0	0.00	1	-	SNP_FB_0195017;SNP_FB_0195023
11	35343	SNP_FB_0077291	{1-}	58	58	0	0.00	1	-
11	36212	SNP_FB_0078328	{0-}	57	59	0	0.03	1	-
11	40720	SNP_FB_0725479	{1-}	58	58	0	0.00	1	-
11	43375	ss475880213	{1-}	57	59	0	0.03	1	-
11	47883	ss475880224	{0-}	60	56	0	0.14	1	-	SNP_FB_0087003
11	48752	ss475880228	{0-}	59	57	0	0.03	1	-	SNP_FB_0087737
11	49622	ss475880254	{0-}	60	56	0	0.14	1	-	ss475880248;ss475880250;SNP_FB_0092079
11	50492	SNP_FB_0092280	{0-}	59	57	0	0.03	1	-	SNP_FB_0092278;SNP_FB_0227149;SNP_FB_0227153;SNP_FB_0092261;SNP_FB_0226680
11	51361	SNP_FB_0094479	{0-}	58	58	0	0.00	1	-	SNP_FB_0092571
11	53085	NZAL08	{1-}	46	43	27	0.10	1	-
11	53115	ss475880268	{0-}	56	60	0	0.14	1	-	ss475880270;SNP_FB_0095150
11	53984	SNP_FB_1108495	{0-}	55	61	0	0.31	1	-	SNP_FB_0095158
11	54854	ss475880279	{0-}	56	60	0	0.14	1	-	ss475880272;ss475880283;SNP_FB_0096418;SNP_FB_0097088;SNP_FB_0097090;ss475880280;ss475880281;SNP_FB_0096742;SNP_FB_0851591;ss475880273;SNP_FB_0096734;SNP_FB_0096739;SNP_FB_0096762;SNP_FB_0096763;SNP_FB_0097096
11	55724	SNP_FB_0098389	{0-}	55	61	0	0.31	1	-	SNP_FB_0216941;SNP_FB_0851640;ss475880289;ss475880290;SNP_FB_0098378;SNP_FB_0099335;SNP_FB_0216939;ss475880292;SNP_FB_0098370
11	55724	CH04g07	{0-}	42	46	28	0.18	1	-
11	59296	ss475880296	{0-}	57	59	0	0.03	1	-	ss475880304;ss475880306;ss475880305;SNP_FB_0100854;ss475880298;ss475880303
11	62869	ss475880314	{0-}	61	55	0	0.31	1	-
11	63739	ss475876300	{0-}	60	56	0	0.14	1	-	SNP_FB_0103149
11	64609	CH04d08	{1-}	45	44	27	0.01	1	-
11	65478	ss475880322	{1-}	56	60	0	0.14	1	-	SNP_FB_0104752;ss475880319;ss475880326
11	66348	ss475880328	{1-}	57	59	0	0.03	1	-	SNP_FB_0105555;SNP_FB_0105556;ss475880334;SNP_FB_0105122;SNP_FB_0105550;SNP_FB_0105560;SNP_FB_0137132;SNP_FB_0853704;SNP_FB_0105096
11	67217	SNP_FB_0853817	{1-}	58	58	0	0.00	1	-
11	68087	CTG1059942	{0-}	44	45	27	0.01	1	-
11	68957	SNP_FB_0106662	{1-}	56	60	0	0.14	1	-
12	0.000	CTG1067366	{0-}	45	71	0	5.83	1	**	SNP_FB_0107999;SNP_FB_0108005
12	1755	MS14b04	{1-}	71	45	0	5.83	1	**
12	2624	SNP_FB_0109509	{0-}	46	70	0	4.97	1	**
12	4379	CH05d04	{1-}	70	46	0	4.97	1	**	SNP_FB_0110366;SNP_FB_0110377;SNP_FB_0110379;SNP_FB_0110372
12	7952	ss475876314	{0-}	44	72	0	6.76	1	***
12	8821	ss475883323	{0-}	43	73	0	7.76	1	***	SNP_FB_0113348;SNP_FB_0113360;SNP_FB_1045119;SNP_FB_1045136
12	9691	SNP_FB_0114383	{0-}	44	72	0	6.76	1	***
12	12346	CN493139-SSRz	{0-}	45	71	0	5.83	1	**
12	14101	SNP_FB_0117250	{1-}	69	47	0	4.17	1	**
12	15855	CH04g04	{0-}	49	67	0	2.79	1	*
12	16725	SNP_FB_0117756	{1-}	68	48	0	3.45	1	*	SNP_FB_0117760
12	18480	SNP_FB_0118087	{1-}	66	50	0	2.21	1	-
12	19349	SNP_FB_0225587	{0-}	49	67	0	2.79	1	*	SNP_FB_0118965;SNP_FB_0225932
12	22005	SNP_FB_0857164	{1-}	64	52	0	1.24	1	-	SNP_FB_0857166
12	22874	SNP_FB_0119340	{1-}	63	53	0	0.86	1	-
12	23744	SNP_FB_0119366	{1-}	62	54	0	0.55	1	-
12	25498	SNP_FB_0120081	{0-}	56	60	0	0.14	1	-
12	26368	SNP_FB_0999942	{0-}	57	59	0	0.03	1	-
12	29024	CH05g02	{1-}	62	54	0	0.55	1	-
12	31679	CH01g12	{1-}	61	55	0	0.31	1	-	SNP_FB_0129374;SNP_FB_0130990;SNP_FB_0130996;SNP_FB_0543536;SNP_FB_0860464;SNP_FB_0130417;SNP_FB_0860462
12	32549	SNP_FB_0133570	{1-}	60	56	0	0.14	1	-
12	33418	Hi03b03	{0-}	57	59	0	0.03	1	-	ss475880468;SNP_FB_0131936
12	34288	ss475880484	{1-}	58	58	0	0.00	1	-	ss475883399
12	35157	SNP_FB_0134630	{0-}	57	59	0	0.03	1	-
12	36027	BACSSR2y	{1-}	60	56	0	0.14	1	-	SNP_FB_0864457;SNP_FB_0135442;SNP_FB_0135460
12	37782	CH04d02	{0-}	56	60	0	0.14	1	-	CH01f02;Hi02d05;SNP_FB_0140788;SNP_FB_0137084;SNP_FB_0861833
12	38651	CTG1066003	{0-}	57	59	0	0.03	1	-	SNP_FB_1091489;SNP_FB_0141454
12	40406	CN496913	{0-}	59	57	0	0.03	1	-
12	42160	Hi02b07	{0-}	59	57	0	0.03	1	-
12	43915	SNP_FB_0146176	{0-}	61	55	0	0.31	1	-	SNP_FB_0146182;SNP_FB_0864903;SNP_FB_0145054;SNP_FB_0864904
12	44784	SNP_FB_0865143	{1-}	54	62	0	0.55	1	-
12	47440	SNP_FB_1115956	{0-}	63	53	0	0.86	1	-	SNP_FB_1115977
12	48309	ss475880580	{0-}	64	52	0	1.24	1	-	SNP_FB_0147903;SNP_FB_0147968;SNP_FB_0147251;SNP_FB_0147252;SNP_FB_0147262;SNP_FB_0147940;SNP_FB_0147955
12	49179	SNP_FB_0148280	{0-}	63	53	0	0.86	1	-
12	50049	CV082939	{0-}	64	52	0	1.24	1	-	C7536
12	51803	SNP_FB_0148925	{0-}	62	54	0	0.55	1	-
12	52673	UDMdSSR_025	{0-}	61	55	0	0.31	1	-	UDMdSSR_006;ss475880587;SNP_FB_0148938;SNP_FB_0342922;ss475880584;ss475880582;SNP_FB_0342907;SNP_FB_0866253
12	53542	UDMdSSR_020	{0-}	62	54	0	0.55	1	-	UDMdSSR_017;UDMdSSR_003;SNP_FB_0149402;SNP_FB_0149403;SNP_FB_0149411;ss475880592;SNP_FB_0149412;ss475880591
12	54412	UDMdSSR_028	{0-}	63	53	0	0.86	1	-	UDMdSSR_010;ss475880602;SNP_FB_0150553;SNP_FB_0866896;SNP_FB_0866918;ss475880605;SNP_FB_0151267;SNP_FB_0149986;SNP_FB_0149997;SNP_FB_0150533;SNP_FB_0866895;SNP_FB_0866907;ss475876357;ss475876359
12	57985	Hi07f01	{0-}	63	53	0	0.86	1	-	SNP_FB_0867400
12	58854	SNP_FB_0867539	{0-}	64	52	0	1.24	1	-	MDP0000951479_11-14;SNP_FB_0867543;SNP_FB_0591260;SNP_FB_0867527;SNP_FB_1062415;SNP_FB_1062420;SNP_FB_0152382;SNP_FB_1062413
12	59724	ss475880624	{1-}	53	63	0	0.86	1	-	SNP_FB_0153836;SNP_FB_0867855
12	60594	CH01d03z	{1-}	52	64	0	1.24	1	-	SNP_FB_0154305
12	61463	CTG1066897	{1-}	51	65	0	1.69	1	-	SNP_FB_1062573;SNP_FB_1062574;ss475880647;SNP_FB_1062568;ss475876369;SNP_FB_1062561;ss475876367;SNP_FB_0868354
13	0.000	ss475882420	{0-}	51	65	0	1.69	1	-
13	0.870	SNP_FB_0904055	{0-}	52	64	0	1.24	1	-
13	1739	ss475883167	{0-}	53	63	0	0.86	1	-	ss475880688
13	3494	ss475882985	{0-}	53	63	0	0.86	1	-	SNP_FB_0158497;SNP_FB_0158498
13	6961	CH05h05	{0-}	38	49	29	1.39	1	-
13	7068	SNP_FB_0159287	{0-}	51	65	0	1.69	1	-
13	9724	SNP_FB_0160152	{0-}	50	66	0	2.21	1	-
13	11478	SNP_FB_0160792	{0-}	48	68	0	3.45	1	*
13	11885	CN937766	{0-}	35	53	28	3.68	1	*
13	12353	ss475880707	{0-}	49	67	0	2.79	1	*
13	13223	ss475881574	{0-}	50	66	0	2.21	1	-
13	14995	Hi04g05	{0-}	37	52	27	2.53	1	-
13	15878	CH05c06	{0-}	36	52	28	2.91	1	*
13	17646	ss475883333	{0-}	49	67	0	2.79	1	*	SNP_FB_0163090;SNP_FB_1063471;ss475883171
13	18515	SNP_FB_0164087	{0-}	50	66	0	2.21	1	-	SNP_FB_0164096;SNP_FB_0163862
13	21171	ss475880735	{0-}	49	67	0	2.79	1	*	ss475880736;ss475880737;SNP_FB_0165004;ss475880731;SNP_FB_0165003;ss475880732
13	21179	CH02g01	{0-}	36	50	30	2.28	1	-
13	22925	SNP_FB_0166011	{0-}	49	67	0	2.79	1	*	SNP_FB_0166015;SNP_FB_0166446;SNP_FB_0166422;ss475880746
13	25581	ss475876388	{0-}	48	68	0	3.45	1	*	ss475876385;ss475876387;SNP_FB_0166933;SNP_FB_0166944;ss475876386;SNP_FB_0166930;SNP_FB_0166956;ss475876384
13	26450	SNP_FB_0167426	{0-}	49	67	0	2.79	1	*	SNP_FB_0167442
13	29110	GD147	{1-}	50	36	30	2.28	1	-
13	29984	SNP_FB_0169288	{1-}	65	51	0	1.69	1	-
13	30854	SNP_FB_0169762	{1-}	64	52	0	1.24	1	-	SNP_FB_0169764;SNP_FB_0656544;SNP_FB_0656556;SNP_FB_0656543
13	31723	SNP_FB_1063559	{1-}	63	53	0	0.86	1	-	SNP_FB_0170331;SNP_FB_0170335;SNP_FB_1063552;SNP_FB_0170322;ss475880784
13	32593	SNP_FB_0170390	{1-}	62	54	0	0.55	1	-	ss475880788;ss475880789;ss475880790;SNP_FB_0170391
13	33463	SNP_FB_0171438	{1-}	61	55	0	0.31	1	-	SNP_FB_0170813;SNP_FB_0170803;SNP_FB_0171445
13	34332	ss475880804	{1-}	62	54	0	0.55	1	-	SNP_FB_0171574;SNP_FB_0171578;SNP_FB_0171581;ss475880803;SNP_FB_0171582;ss475880802
13	36988	SNP_FB_0172569	{1-}	61	55	0	0.31	1	-
13	40561	SNP_FB_0755313	{1-}	61	55	0	0.31	1	-	SNP_FB_0755334
13	41430	SNP_FB_0173090	{1-}	62	54	0	0.55	1	-	ss475883173
13	42300	ss475880825	{1-}	63	53	0	0.86	1	-	ss475880828;SNP_FB_0174609;SNP_FB_0174610;SNP_FB_0174616;SNP_FB_0174621;SNP_FB_0174626;SNP_FB_0175122;ss475880830;SNP_FB_0178016
13	43169	SNP_FB_0175660	{1-}	62	54	0	0.55	1	-	ss475880847;SNP_FB_0175657
13	43169	NH009b	{1-}	48	41	27	0.55	1	-
13	51600	SNP_FB_0183949	{0-}	55	61	0	0.31	1	-	SNP_FB_0184060;SNP_FB_0184043;SNP_FB_0184050;SNP_FB_0585446
13	52470	SNP_FB_0184400	{0-}	56	60	0	0.14	1	-
13	53340	ss475880897	{0-}	55	61	0	0.31	1	-	ss475880878;SNP_FB_0187174;SNP_FB_1072535;SNP_FB_0184866;SNP_FB_0186186;SNP_FB_0186203;SNP_FB_0187183;ss475880876;ss475880886;ss475883335;SNP_FB_0186803;SNP_FB_0184834
13	54209	SNP_FB_0188006	{1-}	62	54	0	0.55	1	-	SNP_FB_0187721;ss475880904;SNP_FB_0188002
13	56865	SNP_FB_0877273	{1-}	59	57	0	0.03	1	-	SNP_FB_0759958;SNP_FB_0877280;SNP_FB_0877287;SNP_FB_0877297
13	57734	SNP_FB_0199149	{0-}	58	58	0	0.00	1	-	SNP_FB_0199158;SNP_FB_0933501;SNP_FB_0933502;SNP_FB_0933528;SNP_FB_0199605;SNP_FB_0199606;SNP_FB_0199144;SNP_FB_0902725;SNP_FB_0933532
13	59489	SNP_FB_0352062	{0-}	58	58	0	0.00	1	-
13	60358	SNP_FB_0973654	{0-}	59	57	0	0.03	1	-
13	63862	CH05c04	{0-}	49	40	27	0.91	1	-
13	66083	CH05f04	{0-}	51	38	27	1.90	1	-
14	0.000	SNP_FB_0212356	{0-}	56	60	0	0.14	1	-	SNP_FB_0212425;SNP_FB_0212429;SNP_FB_0212417;SNP_FB_0212337
14	0.870	SNP_FB_0212691	{0-}	57	59	0	0.03	1	-
14	3525	ss475880979	{1-}	58	58	0	0.00	1	-	ss475882989;SNP_FB_0883911
14	4395	SNP_FB_0571554	{1-}	57	59	0	0.03	1	-
14	5264	ss475880994	{1-}	58	58	0	0.00	1	-
14	6134	ss475881001	{1-}	57	59	0	0.03	1	-
14	7003	ss475881006	{1-}	56	60	0	0.14	1	-	SNP_FB_0218297
14	9659	SNP_FB_0885499	{0-}	59	57	0	0.03	1	-
14	10533	CTG1059114	{1-}	45	44	27	0.01	1	-
14	13193	SNP_FB_0594514	{0-}	63	53	0	0.86	1	-	SNP_FB_0594517
14	14947	SNP_FB_1066959	{0-}	61	55	0	0.31	1	-
14	16702	SNP_FB_0224658	{0-}	61	55	0	0.31	1	-	SNP_FB_0224646
14	22162	ss475881052	{0-}	61	55	0	0.31	1	-
14	23917	ss475883639	{0-}	61	55	0	0.31	1	-
14	28424	SNP_FB_0229421	{0-}	60	56	0	0.14	1	-	SNP_FB_0229454;SNP_FB_0229438
14	31080	ss475881085	{0-}	61	55	0	0.31	1	-	SNP_FB_0240854;SNP_FB_0241198;SNP_FB_0241200;SNP_FB_0954101;SNP_FB_0240846
14	31949	SNP_FB_0643854	{0-}	62	54	0	0.55	1	-	SNP_FB_0643870
14	32819	BACSSR93	{0-}	46	42	28	0.18	1	-
14	33688	SNP_FB_0174163	{0-}	64	52	0	1.24	1	-
14	34558	SNP_FB_0242971	{1-}	53	63	0	0.86	1	-	SNP_FB_0242963
14	35428	ss475881105	{0-}	62	54	0	0.55	1	-	SNP_FB_0243300;ss475881100;SNP_FB_0243294
14	36297	SNP_FB_0892346	{0-}	61	55	0	0.31	1	-	SNP_FB_0892354;SNP_FB_0892353
14	36687	CH04c07	{1-}	42	45	29	0.10	1	-
14	37163	SNP_FB_0245802	{1-}	54	62	0	0.55	1	-	SNP_FB_0247527
14	38033	SNP_FB_0247836	{0-}	61	55	0	0.31	1	-	SNP_FB_0247831;SNP_FB_0247848;SNP_FB_0928127
14	38902	ss475881134	{0-}	62	54	0	0.55	1	-	ss475881132;SNP_FB_0674168
14	39772	SNP_FB_1068708	{0-}	63	53	0	0.86	1	-	ss475883645;SNP_FB_1068707
14	40641	ss475883647	{0-}	62	54	0	0.55	1	-
14	40940	CO898754	{0-}	46	43	27	0.10	1	-
14	41299	CH05d03	{0-}	42	40	34	0.05	1	-
14	41515	SNP_FB_0895028	{0-}	61	55	0	0.31	1	-	SNP_FB_0252199
14	42384	ss475881169	{1-}	54	62	0	0.55	1	-	SNP_FB_0252933;ss475883345
14	44139	ss475881179	{0-}	60	56	0	0.14	1	-
14	46794	SNP_FB_0253620	{0-}	61	55	0	0.31	1	-
14	47664	SNP_FB_0254716	{0-}	62	54	0	0.55	1	-	SNP_FB_0254713
14	47698	MDAJ761-SSR	{0-}	46	40	30	0.42	1	-
14	49373	CH05d02z	{0-}	47	42	27	0.28	1	-
14	49416	SNP_FB_0255946	{1-}	54	62	0	0.55	1	-
14	51170	ss475881200	{0-}	64	52	0	1.24	1	-	ss475881202
14	53826	ss475876478	{0-}	63	53	0	0.86	1	-	ss475881206
14	55580	SNP_FB_0257614	{1-}	55	61	0	0.31	1	-
14	56450	ss475881224	{0-}	62	54	0	0.55	1	-	ss475881217;ss475881214;ss475881212;ss475881223
14	56450	SNP_FB_0257988	{1-}	54	62	0	0.55	1	-	SNP_FB_0257996;ss475884100;ss475881226;SNP_FB_0257986;SNP_FB_0257995
14	58806	CN494928	{0-}	49	40	27	0.91	1	-
15	0.000	SNP_FB_0137524	{0-}	53	63	0	0.86	1	-	SNP_FB_0862427;SNP_FB_0137520;SNP_FB_0137542;SNP_FB_0137546;SNP_FB_0137801;SNP_FB_0862434;SNP_FB_1061098;SNP_FB_0137534;SNP_FB_0137548
15	0.870	SNP_FB_0138762	{0-}	54	62	0	0.55	1	-	SNP_FB_0138055;SNP_FB_0138059;SNP_FB_0138062;SNP_FB_0138067;SNP_FB_0138071
15	1739	SNP_FB_1100941	{0-}	55	61	0	0.31	1	-
15	3494	SNP_FB_0728430	{0-}	55	61	0	0.31	1	-
15	6149	SNP_FB_0443333	{0-}	54	62	0	0.55	1	-	SNP_FB_0443334;SNP_FB_0443361
15	9722	SNP_FB_0443798	{0-}	56	60	0	0.14	1	-	SNP_FB_0443771;SNP_FB_1082248
15	13295	SNP_FB_0260106	{0-}	54	62	0	0.55	1	-	SNP_FB_0260132
15	15951	ss475881254	{0-}	53	63	0	0.86	1	-	SNP_FB_0261730;SNP_FB_0261728;ss475882498
15	19524	ss475881261	{0-}	53	63	0	0.86	1	-
15	23097	ss475881266	{1-}	63	53	0	0.86	1	-	SNP_FB_0065736
15	24851	SNP_FB_0264670	{0-}	53	63	0	0.86	1	-
15	25721	ss475876495	{0-}	54	62	0	0.55	1	-	ss475881285
15	27475	SNP_FB_0266201	{0-}	54	62	0	0.55	1	-	SNP_FB_0266363;SNP_FB_0266372
15	27696	NZ02b01	{0-}	36	50	30	2.28	1	-
15	30120	SNP_FB_0267067	{0-}	55	61	0	0.31	1	-	SNP_FB_0267062
15	30989	ss475881319	{0-}	56	60	0	0.14	1	-
15	33645	ss475883057	{1-}	61	55	0	0.31	1	-
15	35377	Hi03g06	{0-}	36	52	28	2.91	1	*
15	35399	SNP_FB_0269941	{1-}	63	53	0	0.86	1	-
15	36268	ss475881342	{0-}	54	62	0	0.55	1	-	ss475881340;SNP_FB_0270357
15	41728	ss475883649	{0-}	52	64	0	1.24	1	-	SNP_FB_0277885;ss475881377;SNP_FB_0277111;SNP_FB_0273811;SNP_FB_0275134;SNP_FB_1072304
15	43483	ss475876519	{0-}	54	62	0	0.55	1	-
15	45237	ss475883854	{0-}	52	64	0	1.24	1	-
15	47023	CH01d08	{1-}	49	37	30	1.67	1	-
15	50629	SNP_FB_0285527	{1-}	64	52	0	1.24	1	-	SNP_FB_0287539;SNP_FB_0287797;ss475881459;ss475881458;SNP_FB_0285534
15	51498	ss475876531	{1-}	63	53	0	0.86	1	-
15	52376	NZ23g4	{1-}	52	37	27	2.53	1	-
15	55959	SNP_FB_0288403	{1-}	60	56	0	0.14	1	-	SNP_FB_0288397
15	56828	ss475881483	{0-}	55	61	0	0.31	1	-
15	57698	ss475881492	{0-}	56	60	0	0.14	1	-
15	59452	ss475881500	{1-}	60	56	0	0.14	1	-	ss475883661;SNP_FB_0292885;SNP_FB_0292273
15	61207	ss475881546	{0-}	56	60	0	0.14	1	-	ss475883665;SNP_FB_0301374;SNP_FB_0301353;SNP_FB_1073874;SNP_FB_1073882
15	62077	SNP_FB_0303445	{1-}	61	55	0	0.31	1	-
15	62946	ss475881265	{0-}	54	62	0	0.55	1	-	SNP_FB_0910615;SNP_FB_0786557;SNP_FB_0944897;SNP_FB_0786571
15	63816	CH02d11	{0-}	42	47	27	0.28	1	-
15	64685	SNP_FB_0307351	{0-}	54	62	0	0.55	1	-
15	66440	SNP_FB_0309126	{0-}	52	64	0	1.24	1	-	SNP_FB_0312303;SNP_FB_0315439;SNP_FB_0938607
15	67309	SNP_FB_0912973	{0-}	53	63	0	0.86	1	-	SNP_FB_0913300
15	68179	SNP_FB_0743973	{0-}	54	62	0	0.55	1	-	SNP_FB_0913109
15	69049	SNP_FB_0906605	{0-}	53	63	0	0.86	1	-	SNP_FB_0414694;SNP_FB_0414682
15	70803	SNP_FB_0414672	{1-}	63	53	0	0.86	1	-	SNP_FB_0413200
15	71673	SNP_FB_0634402	{1-}	64	52	0	1.24	1	-	SNP_FB_0634416
15	74328	SNP_FB_0319136	{0-}	53	63	0	0.86	1	-
15	75198	SNP_FB_0319549	{1-}	62	54	0	0.55	1	-	SNP_FB_0913782
15	78771	SNP_FB_0321070	{1-}	64	52	0	1.24	1	-	SNP_FB_0321075
15	82344	ss475881618	{0-}	52	64	0	1.24	1	-	ss475881621;SNP_FB_0322172;SNP_FB_0914634;ss475881611;ss475883355;SNP_FB_0322317;SNP_FB_0322318;SNP_FB_0914370;SNP_FB_0914640;SNP_FB_0322189;SNP_FB_0322186;ss475883922;SNP_FB_0914401
15	83213	SNP_FB_0324444	{1-}	65	51	0	1.69	1	-	SNP_FB_0324446
15	84342	CH02c09	{0-}	38	51	27	1.90	1	-
15	86532	CTG1057511	{1-}	49	40	27	0.91	1	-
15	87630	ss475881300	{0-}	52	64	0	1.24	1	-
15	88500	SNP_FB_0916683	{0-}	53	63	0	0.86	1	-
15	89369	ss475881660	{0-}	54	62	0	0.55	1	-	SNP_FB_0330077;ss475881657;ss475881658;SNP_FB_0329820;SNP_FB_0330078;SNP_FB_0330083
15	89811	Hi23g12	{1-}	46	40	30	0.42	1	-
15	90235	SNP_FB_0917050	{0-}	55	61	0	0.31	1	-	SNP_FB_0333044
16	0.000	SNP_FB_0347184	{1-}	44	72	0	6.76	1	***
16	6736	CH02a03	{1-}	30	58	28	8.91	1	****
16	9183	ss475881700	{1-}	38	78	0	13.79	1	******
16	10937	SNP_FB_0338092	{0-}	80	36	0	16.69	1	*******
16	12692	ss475881721	{1-}	36	80	0	16.69	1	*******
16	13561	ss475881730	{1-}	37	79	0	15.21	1	*******
16	17134	ss475881753	{0-}	79	37	0	15.21	1	*******	ss475881751
16	17143	CTG1075719	{1-}	27	62	27	13.76	1	******
16	19789	SNP_FB_1075047	{1-}	38	78	0	13.79	1	******
16	20659	SNP_FB_0342932	{1-}	39	77	0	12.45	1	******
16	20870	Hi04e04	{1-}	29	59	28	10.23	1	****
16	23313	SNP_FB_0343465	{0-}	78	38	0	13.79	1	******
16	24182	ss475881778	{0-}	77	39	0	12.45	1	******	ss475881779
16	25052	SNP_FB_0921309	{0-}	76	40	0	11.17	1	*****
16	25922	SNP_FB_0344900	{1-}	41	75	0	9.97	1	****
16	27676	ss475881793	{1-}	43	73	0	7.76	1	***
16	30332	SNP_FB_0569195	{1-}	44	72	0	6.76	1	***	SNP_FB_0569189;SNP_FB_0569192
16	32086	SNP_FB_0568958	{1-}	46	70	0	4.97	1	**
16	34742	ss475881838	{0-}	67	49	0	2.79	1	*	SNP_FB_0348676;SNP_FB_0348693;SNP_FB_0349772;ss475881839;ss475876577;SNP_FB_0349778;SNP_FB_0354224;ss475881840
16	34997	CH05a04	{0-}	50	37	29	1.94	1	-
16	37403	SNP_FB_0354767	{0-}	66	50	0	2.21	1	-
16	38272	BACSSR49	{0-}	51	37	28	2.23	1	-
16	39142	SNP_FB_0357358	{1-}	50	66	0	2.21	1	-
16	44602	SNP_FB_0365160	{1-}	52	64	0	1.24	1	-	SNP_FB_0788930;SNP_FB_0434449
16	45471	ss475876583	{1-}	53	63	0	0.86	1	-	SNP_FB_0934532
16	46341	SNP_FB_0393170	{0-}	62	54	0	0.55	1	-
16	47211	SNP_FB_0366017	{1-}	55	61	0	0.31	1	-
16	48965	SNP_FB_0366584	{0-}	59	57	0	0.03	1	-	SNP_FB_0366551;SNP_FB_0366576
16	49004	BACSSR59	{1-}	43	45	28	0.05	1	-
16	50718	SNP_FB_1107500	{0-}	57	59	0	0.03	1	-	SNP_FB_1116816;SNP_FB_0177167;SNP_FB_0177170;SNP_FB_1025414;SNP_FB_1107495;SNP_FB_1116812;SNP_FB_0177172;SNP_FB_0614993;SNP_FB_1025413
16	51588	SNP_FB_0034751	{0-}	58	58	0	0.00	1	-	SNP_FB_0034760;SNP_FB_1011231;SNP_FB_1011240;SNP_FB_0034770;SNP_FB_0350118;SNP_FB_0350547;SNP_FB_0034564;ss475876580;SNP_FB_1000737
16	52012	HB03-SSR	{1-}	43	46	27	0.10	1	-
16	52454	ss475884081	{0-}	57	59	0	0.03	1	-	ss475876596;SNP_FB_0350560;SNP_FB_0475987;SNP_FB_0931267;ss475881850;SNP_FB_0363138;SNP_FB_0368061;SNP_FB_0368062;SNP_FB_0368067;SNP_FB_0509152;SNP_FB_0616489;SNP_FB_0368066;SNP_FB_0475998
16	53323	SNP_FB_0995379	{1-}	60	56	0	0.14	1	-	SNP_FB_1116387
16	60158	CH04f10	{0-}	44	36	36	0.80	1	-
17	0.000	ss475883201	{0-}	61	55	0	0.31	1	-	SNP_FB_0928006;ss475881919;ss475881929;ss475881922;SNP_FB_0927790;SNP_FB_0368278
17	0.870	ss475881962	{0-}	60	56	0	0.14	1	-	ss475881938;SNP_FB_0370204;SNP_FB_0370774;SNP_FB_0928341;SNP_FB_0370191;SNP_FB_1104477;ss475881941;ss475881950;SNP_FB_0370795
17	1281	CH04c06	{0-}	46	41	29	0.29	1	-
17	1736	MDP000320539_3-14	{0-}	61	55	0	0.31	1	-	SNP_FB_1104587
17	2605	AT000174-SSR	{1-}	41	47	28	0.41	1	-
17	4360	ss475882013	{1-}	56	60	0	0.14	1	-
17	5229	SNP_FB_1104892	{1-}	55	61	0	0.31	1	-	SNP_FB_1104901
17	6099	SNP_FB_0777709	{0-}	62	54	0	0.55	1	-
17	8754	SNP_FB_0378097	{0-}	63	53	0	0.86	1	-	SNP_FB_0378102
17	9624	ss475882034	{1-}	52	64	0	1.24	1	-	SNP_FB_0378291;SNP_FB_0378879;SNP_FB_0378899;ss475876617;ss475883405;SNP_FB_0930539;ss475882032;SNP_FB_0378296
17	10109	CH01h01	{1-}	40	49	27	0.91	1	-
17	10490	ss475882042	{1-}	51	65	0	1.69	1	-	SNP_FB_0379581;ss475882044;SNP_FB_0379577;SNP_FB_0379807;ss475882039;SNP_FB_0379558
17	12244	SNP_FB_0380669	{1-}	51	65	0	1.69	1	-
17	13999	SNP_FB_0381678	{0-}	67	49	0	2.79	1	*	SNP_FB_0381687
17	14869	ss475882069	{1-}	48	68	0	3.45	1	*
17	16623	ss475882075	{0-}	68	48	0	3.45	1	*	ss475882076
17	17493	SNP_FB_0384145	{1-}	49	67	0	2.79	1	*
17	19247	SNP_FB_0384526	{1-}	49	67	0	2.79	1	*	SNP_FB_0384543;ss475883205
17	21002	ss475882092	{0-}	65	51	0	1.69	1	-	SNP_FB_0385963;SNP_FB_0385973;SNP_FB_0386775;SNP_FB_0386778;SNP_FB_0387377;SNP_FB_0386447
17	21413	Hi03c05	{0-}	47	42	27	0.28	1	-
17	21868	ss475882112	{0-}	66	50	0	2.21	1	-	SNP_FB_0387770;SNP_FB_0387766
17	23538	GD96	{0-}	41	43	32	0.05	1	-
17	23619	ss475882135	{0-}	66	50	0	2.21	1	-	ss475882132;SNP_FB_0389915
17	27192	SNP_FB_0392182	{1-}	50	66	0	2.21	1	-
17	28062	ss475882140	{1-}	51	65	0	1.69	1	-	ss475882138;SNP_FB_0392422;SNP_FB_1067288;SNP_FB_1067275
17	28932	ss475882156	{1-}	52	64	0	1.24	1	-	SNP_FB_0392500;SNP_FB_0392502;ss475882157;SNP_FB_0392495;SNP_FB_0824242
17	29801	ss475882153	{1-}	51	65	0	1.69	1	-	SNP_FB_0394730;SNP_FB_0395191
17	30671	SNP_FB_0505333	{0-}	64	52	0	1.24	1	-	SNP_FB_0505337;SNP_FB_0505571;SNP_FB_0119065;SNP_FB_0394317;SNP_FB_0505302;SNP_FB_0702447
17	31540	SNP_FB_0244418	{1-}	53	63	0	0.86	1	-	SNP_FB_0244421;SNP_FB_0395777;SNP_FB_0395782;SNP_FB_0396396;SNP_FB_0396409;SNP_FB_0395784;SNP_FB_0396394;SNP_FB_0395766;SNP_FB_0395772;ss475882160
17	32410	SNP_FB_0396844	{1-}	54	62	0	0.55	1	-	SNP_FB_0732967;SNP_FB_0732952;SNP_FB_0732964;SNP_FB_0732983;SNP_FB_0935250;SNP_FB_0396867;SNP_FB_0396868
17	34138	Hi02f12	{1-}	47	42	27	0.28	1	-
17	34164	SNP_FB_0665012	{1-}	56	60	0	0.14	1	-	SNP_FB_0665015;SNP_FB_0665013
17	36819	SNP_FB_0665784	{1-}	55	61	0	0.31	1	-
17	38574	SNP_FB_0102613	{0-}	59	57	0	0.03	1	-	SNP_FB_0193918;SNP_FB_0438373;SNP_FB_0624820
17	40328	ss475882172	{0-}	59	57	0	0.03	1	-	SNP_FB_0398750;ss475882175
17	41198	CH03g12x	{0-}	43	45	28	0.05	1	-
17	42952	SNP_FB_0401468	{0-}	60	56	0	0.14	1	-
17	44707	SNP_FB_0402091	{1-}	58	58	0	0.00	1	-
17	45577	SNP_FB_0405245	{1-}	57	59	0	0.03	1	-	SNP_FB_0404463
17	49149	ss475882233	{1-}	59	57	0	0.03	1	-	SNP_FB_0406865;SNP_FB_0406872;ss475876638
17	51461	CN938125	{0-}	42	47	27	0.28	1	-
17	52678	Hi07h02	{1-}	45	39	32	0.43	1	-

## Sheet: GD
Linkage Group	Position	Locus (1)	Phase	ll	lm	Missing data	chi-square	Degree of freedom	Significance	Cosegregant markers
1	0.000	SNP_FB_0709599	{-1}	57	59	0	0.03	1	-
1	1755	SNP_FB_0411211	{-1}	55	61	0	0.31	1	-	SNP_FB_0464008;SNP_FB_0464041;SNP_FB_0673802;SNP_FB_1099412;SNP_FB_1099420;SNP_FB_1099457
1	2624	SNP_FB_0197405	{-1}	54	62	0	0.55	1	-	SNP_FB_0764346;SNP_FB_0197433;SNP_FB_0197753;SNP_FB_0197759;SNP_FB_0400910;SNP_FB_0409675;SNP_FB_0409698;SNP_FB_0530052;SNP_FB_0530061;SNP_FB_0530079;SNP_FB_0763984;SNP_FB_0764005;SNP_FB_0764006;SNP_FB_0764324;SNP_FB_0953660;SNP_FB_1111605
1	2650	CH03g12z	{-0}	44	44	28	0.00	1	-
1	4378	SNP_FB_0411310	{-1}	56	60	0	0.14	1	-	SNP_FB_0411409;SNP_FB_0411487;SNP_FB_0411698;SNP_FB_0415487;SNP_FB_0416997;SNP_FB_0671557;SNP_FB_0671576;SNP_FB_1021083;SNP_FB_1021084;SNP_FB_1021087;SNP_FB_1021088;SNP_FB_1099992;SNP_FB_1108208;SNP_FB_1108214;SNP_FB_1114720;SNP_FB_1114722;SNP_FB_1115557
1	5247	SNP_FB_0079679	{-1}	55	61	0	0.31	1	-	SNP_FB_0079713;SNP_FB_0079717
1	6117	ss475882263	{-1}	56	60	0	0.14	1	-	SNP_FB_0418562;SNP_FB_0417203;SNP_FB_0417208;SNP_FB_0418565;ss475876675
1	7872	SNP_FB_0417944	{-1}	56	60	0	0.14	1	-	SNP_FB_0417957
1	9626	SNP_FB_0448220	{-1}	54	62	0	0.55	1	-	SNP_FB_0448193
1	10496	ss475882264	{-1}	55	61	0	0.31	1	-
1	11365	ss475882265	{-1}	54	62	0	0.55	1	-	ss475876704;ss475876709;SNP_FB_0937902
1	14044	Hi02c07	{-1}	43	44	29	0.01	1	-
1	14935	SNP_FB_0420128	{-1}	56	60	0	0.14	1	-	SNP_FB_0420129;SNP_FB_0420130;SNP_FB_0420150;SNP_FB_0420884;SNP_FB_0420895;SNP_FB_0420898;SNP_FB_0421614;SNP_FB_0421620;SNP_FB_0421635;SNP_FB_0421652;SNP_FB_0535505
1	15805	ss475882269	{-0}	59	57	0	0.03	1	-
1	18460	ss475876750	{-0}	58	58	0	0.00	1	-	ss475876745
1	19330	ss475882271	{-0}	57	59	0	0.03	1	-	SNP_FB_0423612;SNP_FB_0423614;SNP_FB_0423617;SNP_FB_0423637;SNP_FB_0424562;SNP_FB_0974443;SNP_FB_0974448;SNP_FB_0974451;SNP_FB_1080640;SNP_FB_1080641;ss475876753;ss475883704
1	23837	ss475882274	{-0}	56	60	0	0.14	1	-	SNP_FB_0942380;ss475876762;SNP_FB_0425610;SNP_FB_0425611;SNP_FB_0425793;SNP_FB_1010756;SNP_FB_1010758;ss475876759;ss475876761
1	24707	SNP_FB_0497574	{-0}	55	61	0	0.31	1	-
1	27362	SNP_FB_0942974	{-1}	60	56	0	0.14	1	-	SNP_FB_0942990;SNP_FB_0942992
1	28232	SNP_FB_0427302	{-1}	61	55	0	0.31	1	-
1	29102	ss475882276	{-1}	60	56	0	0.14	1	-	SNP_FB_0427463;SNP_FB_0427472;SNP_FB_0427473;ss475876787
1	30861	HB11-SSR	{-1}	46	43	27	0.10	1	-
1	31735	ss475882278	{-1}	61	55	0	0.31	1	-	SNP_FB_0428716;SNP_FB_0428721;SNP_FB_0428723;SNP_FB_0428724;SNP_FB_0428726
1	35307	ss475882280	{-1}	59	57	0	0.03	1	-	SNP_FB_0429278;SNP_FB_0429288;SNP_FB_0429289;SNP_FB_0429291;SNP_FB_0429300;SNP_FB_0429970;SNP_FB_0429975;SNP_FB_0429978;SNP_FB_0429981;SNP_FB_0429982;SNP_FB_0429988;SNP_FB_0429994;SNP_FB_0430001;SNP_FB_0431171;ss475876813
1	36177	SNP_FB_0943710	{-1}	58	58	0	0.00	1	-	SNP_FB_0431157
1	37047	ss475882281	{-1}	57	59	0	0.03	1	-	SNP_FB_0430253;SNP_FB_0432805;SNP_FB_0943472;SNP_FB_0943474;SNP_FB_0430246;SNP_FB_0430249;ss475876817
1	40426	KA4b	{-1}	45	43	28	0.05	1	-
1	41488	ss475882283	{-1}	58	58	0	0.00	1	-
1	47919	SNP_FB_0436917	{-0}	59	57	0	0.03	1	-	SNP_FB_0436910;ss475876864;SNP_FB_0437644;SNP_FB_0437662;SNP_FB_0437692
1	50344	CH-Vf1	{-0}	46	43	27	0.10	1	-
1	50564	ss475882287	{-0}	60	56	0	0.14	1	-	SNP_FB_0945909;Rvi6_Vf5_R282;SNP_FB_0439071;SNP_FB_0439076;SNP_FB_0439088;SNP_FB_0439095;SNP_FB_0440719;SNP_FB_0440721;SNP_FB_0440728;SNP_FB_0441006;SNP_FB_0441010;SNP_FB_0441015;ss475876875;ss475876885;ss475876889
1	53219	ss475882290	{-1}	57	59	0	0.03	1	-
1	54089	SNP_FB_0444691	{-1}	56	60	0	0.14	1	-
1	54959	SNP_FB_0444702	{-1}	55	61	0	0.31	1	-	SNP_FB_0444701
1	55828	SNP_FB_0947015	{-0}	60	56	0	0.14	1	-
1	58484	ss475882292	{-1}	57	59	0	0.03	1	-	SNP_FB_0445358;SNP_FB_0445931;SNP_FB_0445933;SNP_FB_0445935
1	59353	SNP_FB_0447050	{-1}	56	60	0	0.14	1	-	SNP_FB_0447052
1	60223	ss475882294	{-1}	55	61	0	0.31	1	-	SNP_FB_0447348;SNP_FB_0447351;SNP_FB_0947613;SNP_FB_0947619;SNP_FB_0947635
2	0.000	SNP_FB_0449393	{-1}	54	62	0	0.55	1	-	SNP_FB_0449395;SNP_FB_0449396;SNP_FB_1082837
2	0.394	CTG1068152	{-1}	40	49	27	0.91	1	-
2	0.866	ss475882629	{-1}	55	61	0	0.31	1	-	SNP_FB_0450013;SNP_FB_0449998;SNP_FB_0450000;SNP_FB_0450001;SNP_FB_0450005;SNP_FB_0450010;SNP_FB_0450019;ss475876961;ss475876963
2	1736	SNP_FB_0450661	{-1}	54	62	0	0.55	1	-	ss475876965;ss475876967;ss475876968;SNP_FB_0450663;SNP_FB_0450665;SNP_FB_0450669;SNP_FB_0450676;SNP_FB_0460377
2	2605	SNP_FB_0451368	{-0}	63	53	0	0.86	1	-
2	4360	SNP_FB_0452022	{-0}	63	53	0	0.86	1	-	SNP_FB_0949513;SNP_FB_0452371;SNP_FB_0452379;SNP_FB_0452878;SNP_FB_0949262;SNP_FB_0949267
2	4871	CH02f06	{-0}	50	39	27	1.36	1	-
2	5226	ss475877013	{-1}	54	62	0	0.55	1	-	SNP_FB_0452893;SNP_FB_0949978;SNP_FB_1083115;SNP_FB_1083131;ss475877022
2	6095	ss475877025	{-0}	63	53	0	0.86	1	-
2	6965	SNP_FB_1083196	{-1}	54	62	0	0.55	1	-	SNP_FB_1083201;SNP_FB_1083203;SNP_FB_1083204
2	7463	CH02c02a	{-1}	37	47	32	1.19	1	-
2	7839	ss475877038	{-1}	53	63	0	0.86	1	-	SNP_FB_0455065;SNP_FB_0455080;SNP_FB_0950382;ss475877032
2	8709	ss475883077	{-0}	64	52	0	1.24	1	-
2	10464	ss475875806	{-1}	54	62	0	0.55	1	-	ss475875807
2	11333	SNP_FB_0455794	{-0}	61	55	0	0.31	1	-
2	13989	SNP_FB_0456226	{-1}	56	60	0	0.14	1	-	SNP_FB_0456228;SNP_FB_0456233
2	14858	ss475882638	{-1}	55	61	0	0.31	1	-	SNP_FB_0456724;SNP_FB_0456727
2	15728	ss475877083	{-1}	54	62	0	0.55	1	-	SNP_FB_0457219;SNP_FB_0457224;SNP_FB_0457225;SNP_FB_0457233;SNP_FB_0457262
2	17482	SNP_FB_0457723	{-0}	62	54	0	0.55	1	-
2	19237	ss475877092	{-0}	60	56	0	0.14	1	-
2	20107	ss475877094	{-1}	57	59	0	0.03	1	-	SNP_FB_0458614;SNP_FB_0458632;SNP_FB_0458633
2	20976	ss475877108	{-0}	58	58	0	0.00	1	-
2	21846	SNP_FB_0459441	{-1}	57	59	0	0.03	1	-	SNP_FB_0459468;SNP_FB_1113871;SNP_FB_1113873
2	23600	ss475882949	{-0}	57	59	0	0.03	1	-	SNP_FB_0460841
2	25355	SNP_FB_0461772	{-0}	59	57	0	0.03	1	-	SNP_FB_0461773
2	26224	SNP_FB_0953386	{-0}	60	56	0	0.14	1	-	SNP_FB_0953394;SNP_FB_0953831
2	27094	SNP_FB_0464918	{-0}	61	55	0	0.31	1	-
2	27964	SNP_FB_0465710	{-1}	56	60	0	0.14	1	-	SNP_FB_1084306;SNP_FB_1084307;ss475882647
2	28833	ss475882648	{-1}	55	61	0	0.31	1	-
2	30588	ss475877186	{-1}	55	61	0	0.31	1	-	SNP_FB_0466108;SNP_FB_0467378;SNP_FB_0467379;SNP_FB_0467387
2	34161	SNP_FB_0468390	{-1}	53	63	0	0.86	1	-
2	35030	SNP_FB_0468913	{-1}	52	64	0	1.24	1	-	ss475877220;SNP_FB_0469341;SNP_FB_0469373;SNP_FB_0469788;SNP_FB_0469793;ss475877210
2	35900	ss475877228	{-1}	51	65	0	1.69	1	-	SNP_FB_0470609;SNP_FB_0470616;SNP_FB_0470617
2	36769	ss475882655	{-0}	64	52	0	1.24	1	-	SNP_FB_0471604;SNP_FB_0472605;SNP_FB_0472612;SNP_FB_0472621;SNP_FB_0472622;SNP_FB_0956215;SNP_FB_0956216;ss475884116
2	38524	ss475882657	{-0}	64	52	0	1.24	1	-	SNP_FB_0888754;SNP_FB_0473493;SNP_FB_0473495;SNP_FB_0473496;SNP_FB_0473501;SNP_FB_0473506;SNP_FB_0473512;SNP_FB_0474189;SNP_FB_0888730;SNP_FB_0888731;SNP_FB_0888750
2	39407	CN444636-SSR	{-0}	50	38	28	1.64	1	-
2	41175	ss475882660	{-0}	65	51	0	1.69	1	-	SNP_FB_0206551;SNP_FB_0206553;SNP_FB_0206556;SNP_FB_0206557;SNP_FB_0424926;SNP_FB_0475636;SNP_FB_0475647;SNP_FB_0476291;SNP_FB_0476515;SNP_FB_0476522;SNP_FB_0476523;SNP_FB_0477196;SNP_FB_0477200;SNP_FB_1084165;ss475875826;ss475875828
2	43830	ss475882658	{-0}	66	50	0	2.21	1	-	SNP_FB_0480259;SNP_FB_0480264;SNP_FB_0480282;SNP_FB_0957301;ss475875834
2	44700	SNP_FB_0480730	{-0}	65	51	0	1.69	1	-	SNP_FB_0480741;SNP_FB_0480754;SNP_FB_0480759;SNP_FB_0481285;SNP_FB_0481301;SNP_FB_0481306;SNP_FB_0481309;SNP_FB_0481315;SNP_FB_0482209;SNP_FB_0482230;SNP_FB_0482637;SNP_FB_0482647;SNP_FB_0623601;SNP_FB_0996182;ss475877291
2	46454	SNP_FB_0483831	{-1}	49	67	0	2.79	1	*	SNP_FB_0483067
2	47324	SNP_FB_0485378	{-0}	68	48	0	3.45	1	*	SNP_FB_0485385;ss475882663
2	49079	ss475882665	{-1}	48	68	0	3.45	1	*	SNP_FB_0486161;SNP_FB_0487045;SNP_FB_0487486;SNP_FB_0487488;SNP_FB_0667266;SNP_FB_0958353;SNP_FB_1093752;SNP_FB_1093757;ss475882664;ss475882667;ss475877320
2	49948	SNP_FB_0959146	{-0}	69	47	0	4.17	1	**
2	50818	SNP_FB_0487268	{-1}	46	70	0	4.97	1	**	SNP_FB_0487275
2	51692	CH02b10	{-0}	52	35	29	3.32	1	*
2	52566	SNP_FB_0492208	{-1}	48	68	0	3.45	1	*	ss475877341;SNP_FB_0493175;SNP_FB_0493179;SNP_FB_0493193
2	55221	SNP_FB_0493532	{-1}	45	71	0	5.83	1	**
2	56091	ss475877354	{-1}	46	70	0	4.97	1	**	SNP_FB_0494999;SNP_FB_0961308
2	56471	CH05e03	{-0}	54	33	29	5.07	1	**
2	56957	SNP_FB_1086525	{-0}	71	45	0	5.83	1	**	SNP_FB_1086530
2	57826	ss475877369	{-1}	44	72	0	6.76	1	***	SNP_FB_0495611;SNP_FB_0495984;SNP_FB_0497074;SNP_FB_0659583;SNP_FB_0659606;SNP_FB_0961624;SNP_FB_0961868;SNP_FB_0961869
2	59581	SNP_FB_1086648	{-0}	74	42	0	8.83	1	****	SNP_FB_1086652
2	60450	ss475882673	{-0}	75	41	0	9.97	1	****	SNP_FB_0498497;SNP_FB_0498500;ss475877388;ss475877391;ss475877392
2	62205	SNP_FB_0499624	{-1}	41	75	0	9.97	1	****	SNP_FB_0499612;SNP_FB_0499629
2	63959	ss475882677	{-1}	43	73	0	7.76	1	***
2	66615	SNP_FB_0503333	{-0}	72	44	0	6.76	1	***
2	69270	SNP_FB_0504021	{-0}	71	45	0	5.83	1	**	SNP_FB_0504013
2	71025	SNP_FB_0504436	{-0}	69	47	0	4.17	1	**	SNP_FB_0504437;SNP_FB_0504444;SNP_FB_0504458
3	0.000	SNP_FB_0506601	{-1}	58	58	0	0.00	1	-	SNP_FB_0506602
3	0.870	CH03e03	{-1}	41	48	27	0.55	1	-
3	1739	ss475877512	{-0}	58	58	0	0.00	1	-	SNP_FB_0060688;SNP_FB_0507616;SNP_FB_0507619;SNP_FB_0507644;SNP_FB_0508273;ss475877502
3	2609	SNP_FB_0053135	{-1}	57	59	0	0.03	1	-
3	3478	ss475882684	{-0}	58	58	0	0.00	1	-	SNP_FB_0508582;SNP_FB_0508585;SNP_FB_0508590;SNP_FB_0508593;SNP_FB_0508594;ss475877526
3	4348	SNP_FB_1055488	{-1}	57	59	0	0.03	1	-
3	5218	SNP_FB_0508639	{-0}	60	56	0	0.14	1	-	SNP_FB_0508640
3	6087	SNP_FB_0964033	{-0}	59	57	0	0.03	1	-	SNP_FB_0964042;SNP_FB_0964034;SNP_FB_0964039;SNP_FB_0964043;SNP_FB_0964046
3	6957	ss475882685	{-0}	58	58	0	0.00	1	-	SNP_FB_0509749;SNP_FB_0510271;SNP_FB_0510277;SNP_FB_0510280;SNP_FB_1108526;SNP_FB_1108527;ss475877537
3	7826	ss475875877	{-0}	57	59	0	0.03	1	-	SNP_FB_0510353;SNP_FB_0510361;SNP_FB_0510362;SNP_FB_0510363
3	8696	ss475882687	{-0}	58	58	0	0.00	1	-	SNP_FB_0510712;SNP_FB_0510714;SNP_FB_0510715;SNP_FB_0510724
3	10450	SNP_FB_0906196	{-1}	60	56	0	0.14	1	-
3	11329	CTG1065894	{-1}	45	42	29	0.10	1	-
3	12207	ss475877550	{-0}	58	58	0	0.00	1	-	SNP_FB_0512516
3	13077	SNP_FB_0513171	{-0}	57	59	0	0.03	1	-	SNP_FB_0513187
3	13946	ss475877565	{-1}	58	58	0	0.00	1	-	SNP_FB_0513956;SNP_FB_0513966;ss475882689
3	14816	SNP_FB_0514203	{-0}	59	57	0	0.03	1	-	SNP_FB_1082526;SNP_FB_1082539
3	14825	CH03g07	{-1}	42	47	27	0.28	1	-
3	17471	SNP_FB_0515435	{-1}	60	56	0	0.14	1	-	SNP_FB_0515445;SNP_FB_0515937;SNP_FB_0515965
3	19226	SNP_FB_0966543	{-1}	62	54	0	0.55	1	-
3	20980	ss475877610	{-0}	52	64	0	1.24	1	-
3	21483	Hi03d06	{-0}	40	46	30	0.42	1	-
3	21855	SNP_FB_0519398	{-1}	63	53	0	0.86	1	-
3	26362	ss475877613	{-1}	58	58	0	0.00	1	-	SNP_FB_0519985;SNP_FB_0519988;SNP_FB_0520439
3	27232	SNP_FB_0909627	{-1}	57	59	0	0.03	1	-	SNP_FB_0521106;SNP_FB_0967968
3	28101	ss475882696	{-1}	56	60	0	0.14	1	-	ss475877629
3	28971	SNP_FB_1088741	{-1}	57	59	0	0.03	1	-
3	30726	ss475877641	{-1}	57	59	0	0.03	1	-	SNP_FB_0525286;SNP_FB_0524762;SNP_FB_0524775;SNP_FB_0739943;SNP_FB_0739957
3	31595	ss475882700	{-0}	60	56	0	0.14	1	-	SNP_FB_0526748;SNP_FB_0528610;SNP_FB_0750655;SNP_FB_0750676;SNP_FB_0989069;SNP_FB_0989074;SNP_FB_0989096
3	32456	GD12	{-0}	46	43	27	0.10	1	-
3	33334	ss475882701	{-0}	60	56	0	0.14	1	-
3	35089	SNP_FB_0532578	{-0}	58	58	0	0.00	1	-
3	36843	ss475882705	{-1}	56	60	0	0.14	1	-	SNP_FB_0533167
3	37713	SNP_FB_0511289	{-0}	61	55	0	0.31	1	-
3	38583	ss475877682	{-0}	62	54	0	0.55	1	-	SNP_FB_0536355
3	40337	ss475882703	{-0}	60	56	0	0.14	1	-	SNP_FB_0537033
3	42993	ss475882711	{-0}	61	55	0	0.31	1	-	SNP_FB_0075836;SNP_FB_0075845;SNP_FB_0075865;SNP_FB_0099458;SNP_FB_0537437;SNP_FB_0537676;SNP_FB_0582598;SNP_FB_0582602;SNP_FB_0912450;SNP_FB_0912451;SNP_FB_1019688;SNP_FB_1019689;SNP_FB_1019696;SNP_FB_1019706;SNP_FB_1072225;SNP_FB_1072228;SNP_FB_1105290;SNP_FB_1105297
3	43862	SNP_FB_0538276	{-0}	60	56	0	0.14	1	-	SNP_FB_0538278;SNP_FB_0538282
3	44732	SNP_FB_0538856	{-0}	61	55	0	0.31	1	-	SNP_FB_0932003
3	45601	ss475882712	{-1}	56	60	0	0.14	1	-
3	46471	SNP_FB_0421295	{-1}	55	61	0	0.31	1	-
3	48226	ss475882713	{-0}	63	53	0	0.86	1	-	SNP_FB_0539978;SNP_FB_0539968;SNP_FB_0539974
3	49095	ss475877730	{-0}	62	54	0	0.55	1	-
3	49965	ss475882708	{-0}	63	53	0	0.86	1	-	SNP_FB_1089476;SNP_FB_0540929;SNP_FB_0540940;SNP_FB_0540949;SNP_FB_0972381;SNP_FB_0972394;SNP_FB_0972396;SNP_FB_0972654;SNP_FB_1089463;SNP_FB_1089469;SNP_FB_1089473
3	51719	SNP_FB_0598052	{-1}	53	63	0	0.86	1	-	SNP_FB_0598068
3	52589	ss475877736	{-1}	52	64	0	1.24	1	-	SNP_FB_0541807;SNP_FB_0541828
3	54343	SNP_FB_0542663	{-1}	50	66	0	2.21	1	-	SNP_FB_0973266
3	55213	ss475882707	{-0}	67	49	0	2.79	1	*
3	56083	SNP_FB_0543921	{-1}	50	66	0	2.21	1	-
3	58738	SNP_FB_0546811	{-1}	51	65	0	1.69	1	-	ss475882719;SNP_FB_0546827;SNP_FB_0546834;SNP_FB_0547644
3	59608	SNP_FB_0010610	{-1}	52	64	0	1.24	1	-	SNP_FB_0010620
3	61362	SNP_FB_1106694	{-0}	62	54	0	0.55	1	-	SNP_FB_1106695;SNP_FB_1118251
3	62232	ss475882722	{-0}	61	55	0	0.31	1	-	SNP_FB_0551894;SNP_FB_0551900;SNP_FB_0552732;ss475877826;SNP_FB_0549670;SNP_FB_0550340;SNP_FB_0550351;SNP_FB_0552080;SNP_FB_0552082;SNP_FB_0552104;SNP_FB_0552734;SNP_FB_0552771;SNP_FB_0552775;SNP_FB_0975190;SNP_FB_0975451;SNP_FB_0975460;SNP_FB_0975461;SNP_FB_1090254;ss475877793;ss475877795;ss475877799
3	63101	ss475877818	{-0}	62	54	0	0.55	1	-	SNP_FB_0553336;SNP_FB_0553338;SNP_FB_0553340;SNP_FB_0553341;SNP_FB_0553344;SNP_FB_0553348;SNP_FB_0976061;SNP_FB_0976062;SNP_FB_1090550
3	64861	CN945654	{-0}	51	38	27	1.90	1	-
3	65734	SNP_FB_0557665	{-0}	65	51	0	1.69	1	-	SNP_FB_0554485;SNP_FB_0557669;SNP_FB_0557678
3	69307	ss475877839	{-0}	61	55	0	0.31	1	-
3	71750	CH03g12y	{-1}	41	43	32	0.05	1	-
3	71953	SNP_FB_0556174	{-0}	60	56	0	0.14	1	-	SNP_FB_0555681;SNP_FB_0556864;SNP_FB_0556882
4	0.000	ss475882727	{-0}	54	62	0	0.55	1	-	SNP_FB_0558611;SNP_FB_0558614;SNP_FB_0558624;SNP_FB_0558628
4	3573	SNP_FB_0559404	{-0}	56	60	0	0.14	1	-	SNP_FB_0559406;SNP_FB_0559414;SNP_FB_0559415;SNP_FB_0559416;SNP_FB_0559419;SNP_FB_0559423;SNP_FB_1091001
4	5328	SNP_FB_0246379	{-0}	56	60	0	0.14	1	-	SNP_FB_0352684;SNP_FB_0352695;SNP_FB_0559805;SNP_FB_0559807;SNP_FB_0559825;SNP_FB_0559829;SNP_FB_0559833
4	7082	SNP_FB_0353159	{-0}	54	62	0	0.55	1	-	SNP_FB_0353160;SNP_FB_0353164;SNP_FB_0353167
4	7952	SNP_FB_1091115	{-0}	53	63	0	0.86	1	-	SNP_FB_1091119
4	8821	SNP_FB_0560739	{-0}	52	64	0	1.24	1	-	SNP_FB_0560730;SNP_FB_0560738;SNP_FB_0560733;SNP_FB_0560740
4	10576	ss475883964	{-0}	54	62	0	0.55	1	-	SNP_FB_0276809;SNP_FB_0276810;SNP_FB_0276830;SNP_FB_0276835;SNP_FB_0276838;SNP_FB_0561832;SNP_FB_0561837;SNP_FB_0561843;SNP_FB_1091276;SNP_FB_1091278;SNP_FB_1115384;SNP_FB_1115385;SNP_FB_1115390
4	11445	SNP_FB_0563187	{-1}	61	55	0	0.31	1	-
4	12315	ss475882728	{-1}	62	54	0	0.55	1	-
4	14070	SNP_FB_0563198	{-1}	60	56	0	0.14	1	-
4	14939	ss475877874	{-0}	55	61	0	0.31	1	-	SNP_FB_0563348;SNP_FB_0563353;SNP_FB_0563367;SNP_FB_0563369;SNP_FB_0979340;SNP_FB_0979344;ss475877873
4	15809	SNP_FB_0564250	{-1}	62	54	0	0.55	1	-
4	16678	ss475875913	{-1}	61	55	0	0.31	1	-	SNP_FB_0005956;SNP_FB_0005963;SNP_FB_0005966;SNP_FB_0005974;SNP_FB_0564737;SNP_FB_0564738;SNP_FB_0564740;SNP_FB_0564745;SNP_FB_0564748;SNP_FB_0564749;SNP_FB_0564755;SNP_FB_0825851;SNP_FB_0825855
4	17548	SNP_FB_0663333	{-1}	60	56	0	0.14	1	-	SNP_FB_1061150;SNP_FB_0663356;SNP_FB_0702479;SNP_FB_0702490;SNP_FB_0826183;SNP_FB_0826218;SNP_FB_0826221;SNP_FB_1061167;SNP_FB_1061168;SNP_FB_1061180
4	18417	CH01d03y	{-0}	45	44	27	0.01	1	-
4	19287	SNP_FB_0980060	{-0}	58	58	0	0.00	1	-
4	20157	SNP_FB_0565434	{-0}	59	57	0	0.03	1	-	SNP_FB_0565396;SNP_FB_0980068
4	21916	GD162	{-1}	42	47	27	0.28	1	-
4	22790	CH05d02y	{-1}	41	48	27	0.55	1	-
4	23659	SNP_FB_0981290	{-1}	55	61	0	0.31	1	-	SNP_FB_0981289
4	24529	SNP_FB_0573208	{-1}	56	60	0	0.14	1	-	SNP_FB_0573217;SNP_FB_0573236;SNP_FB_0573237;SNP_FB_0573244;SNP_FB_0980862
4	25398	SNP_FB_0573861	{-1}	55	61	0	0.31	1	-	SNP_FB_0573886;SNP_FB_0573888
4	26268	SNP_FB_0574570	{-1}	56	60	0	0.14	1	-	SNP_FB_0574574;SNP_FB_0982338
4	27138	SNP_FB_0575069	{-1}	55	61	0	0.31	1	-	SNP_FB_0575085
4	28892	SNP_FB_0576365	{-1}	55	61	0	0.31	1	-	SNP_FB_0577066;SNP_FB_0577067;SNP_FB_0982990
4	30647	SNP_FB_0577533	{-0}	61	55	0	0.31	1	-	SNP_FB_0577540
4	31516	SNP_FB_0579320	{-1}	56	60	0	0.14	1	-	SNP_FB_0579793
4	32386	SNP_FB_0983811	{-0}	61	55	0	0.31	1	-	SNP_FB_0983814
4	33256	SNP_FB_0580722	{-1}	54	62	0	0.55	1	-	SNP_FB_0730481
4	34125	SNP_FB_0581116	{-1}	55	61	0	0.31	1	-	SNP_FB_0581120;SNP_FB_0581135;SNP_FB_0983938;SNP_FB_0983939
4	34995	ss475882743	{-0}	62	54	0	0.55	1	-	SNP_FB_0582198;SNP_FB_0581623;SNP_FB_0581657;SNP_FB_0863175;SNP_FB_0984208;SNP_FB_0984215;SNP_FB_0984230;ss475882740
4	36749	SNP_FB_0583247	{-1}	54	62	0	0.55	1	-
4	40322	SNP_FB_0584679	{-1}	54	62	0	0.55	1	-	SNP_FB_0584684;SNP_FB_0584687;SNP_FB_0584663
4	41192	ss475882747	{-1}	53	63	0	0.86	1	-	ss475878001
4	42061	ss475882748	{-1}	52	64	0	1.24	1	-	SNP_FB_0586874;SNP_FB_0586219;SNP_FB_0586221;SNP_FB_0586245;SNP_FB_0586877
4	43816	ss475878024	{-1}	54	62	0	0.55	1	-	SNP_FB_0587711;ss475882749
4	44686	SNP_FB_0985966	{-1}	53	63	0	0.86	1	-	ss475882750
4	48258	SNP_FB_0588469	{-0}	65	51	0	1.69	1	-	SNP_FB_0588475
4	49128	SNP_FB_0588847	{-0}	64	52	0	1.24	1	-
4	49998	SNP_FB_0589670	{-0}	65	51	0	1.69	1	-
4	52653	SNP_FB_0986579	{-1}	50	66	0	2.21	1	-
4	52904	NZ01a6y	{-0}	54	35	27	4.06	1	**
4	53228	CN936557	{-1}	35	54	27	4.06	1	**
4	53518	SNP_FB_0590199	{-1}	51	65	0	1.69	1	-	SNP_FB_0986600;SNP_FB_0590205;SNP_FB_0590714;SNP_FB_0986770
4	54387	ss475878083	{-1}	50	66	0	2.21	1	-
4	57075	C13776	{-0}	54	34	28	4.55	1	**
4	59716	ss475882760	{-0}	66	50	0	2.21	1	-
4	60793	CH02c02b	{-0}	54	35	27	4.06	1	**
4	63974	NZEST67774-SSR	{-1}	32	57	27	7.02	1	***
4	65010	ss475882753	{-1}	46	70	0	4.97	1	**
5	0.000	SNP_FB_0595283	{-0}	43	73	0	7.76	1	***	SNP_FB_0595455;SNP_FB_0595457
5	1754	ss475878151	{-0}	45	71	0	5.83	1	**	SNP_FB_0596217;SNP_FB_0596221;SNP_FB_0596228;SNP_FB_0596233
5	2624	SNP_FB_0597166	{-1}	70	46	0	4.97	1	**	SNP_FB_0597173
5	3493	ss475882767	{-0}	45	71	0	5.83	1	**
5	3498	CN493139-SSRy	{-1}	59	29	28	10.23	1	****
5	6149	SNP_FB_0598996	{-0}	48	68	0	3.45	1	*	SNP_FB_0599005;ss475878180
5	7903	SNP_FB_0599606	{-1}	68	48	0	3.45	1	*	SNP_FB_0599610
5	9658	SNP_FB_0600222	{-0}	50	66	0	2.21	1	-	SNP_FB_0600226;SNP_FB_0600251;SNP_FB_0600263
5	10527	SNP_FB_0989855	{-1}	65	51	0	1.69	1	-
5	11397	SNP_FB_0600917	{-0}	52	64	0	1.24	1	-	SNP_FB_0600920;SNP_FB_0600940
5	14053	ss475882773	{-1}	65	51	0	1.69	1	-	SNP_FB_0601833;SNP_FB_0601839;SNP_FB_0990003;SNP_FB_0990008;SNP_FB_0990024;SNP_FB_0990027
5	16708	SNP_FB_0602357	{-0}	52	64	0	1.24	1	-	SNP_FB_0990256;SNP_FB_0990278
5	17578	SNP_FB_0602955	{-0}	51	65	0	1.69	1	-	SNP_FB_0602968
5	18447	ss475878219	{-0}	52	64	0	1.24	1	-	SNP_FB_0602985
5	19317	SNP_FB_0603384	{-1}	65	51	0	1.69	1	-	SNP_FB_0603389;SNP_FB_0603392
5	20186	ss475882776	{-0}	52	64	0	1.24	1	-	SNP_FB_0603896
5	21056	SNP_FB_0604576	{-1}	65	51	0	1.69	1	-	ss475882777;SNP_FB_0604619;SNP_FB_0990635
5	22811	SNP_FB_0605899	{-1}	63	53	0	0.86	1	-	SNP_FB_0605906
5	24565	SNP_FB_0606404	{-0}	51	65	0	1.69	1	-	SNP_FB_0606406
5	25439	CH03a09	{-1}	55	33	28	5.50	1	**
5	27198	ss475882783	{-0}	50	66	0	2.21	1	-	SNP_FB_0607134;SNP_FB_0607135;SNP_FB_0607137
5	28953	ss475878274	{-1}	64	52	0	1.24	1	-	ss475878272
5	29822	ss475882784	{-1}	63	53	0	0.86	1	-	SNP_FB_0608373;SNP_FB_0608382
5	31514	CH05e06	{-0}	34	55	27	4.96	1	**
5	31583	SNP_FB_0608982	{-0}	53	63	0	0.86	1	-
5	33298	CH04g09z	{-0}	34	54	28	4.55	1	**
5	33337	ss475878277	{-1}	63	53	0	0.86	1	-	SNP_FB_0991825;SNP_FB_0610487;SNP_FB_0991821;SNP_FB_0991829
5	35992	ss475878290	{-1}	62	54	0	0.55	1	-	SNP_FB_0611405;SNP_FB_0611411;SNP_FB_0611412;SNP_FB_0611417;SNP_FB_0611418;SNP_FB_0611422;SNP_FB_0611428;SNP_FB_0611434;ss475878291;ss475878293
5	36862	ss475882785	{-1}	63	53	0	0.86	1	-	SNP_FB_1094221;SNP_FB_1094228
5	37731	SNP_FB_0612616	{-1}	62	54	0	0.55	1	-	SNP_FB_0182484;SNP_FB_0462933;SNP_FB_0612618;SNP_FB_0629328;SNP_FB_0629339;SNP_FB_0992509;SNP_FB_0992519;SNP_FB_1064279;SNP_FB_1095720;SNP_FB_1095726
5	40387	SNP_FB_1094438	{-1}	61	55	0	0.31	1	-
5	41256	ss475882786	{-1}	62	54	0	0.55	1	-	SNP_FB_0613605;SNP_FB_0616716;SNP_FB_1115890;SNP_FB_1115903;SNP_FB_0616690;SNP_FB_0616698;ss475882790;ss475878303
5	45764	SNP_FB_0617605	{-1}	59	57	0	0.03	1	-
5	46633	SNP_FB_0323102	{-0}	56	60	0	0.14	1	-	SNP_FB_0323080;SNP_FB_0323101
5	48388	SNP_FB_0618478	{-1}	60	56	0	0.14	1	-	SNP_FB_0618490
5	49258	SNP_FB_0618997	{-1}	61	55	0	0.31	1	-
5	51012	ss475882791	{-1}	61	55	0	0.31	1	-	SNP_FB_0619460;SNP_FB_0619589;SNP_FB_0619595;SNP_FB_0619602;ss475878332
5	51882	SNP_FB_0621430	{-0}	54	62	0	0.55	1	-	SNP_FB_0621455
5	54537	SNP_FB_0995676	{-0}	57	59	0	0.03	1	-
5	55407	SNP_FB_0622204	{-0}	58	58	0	0.00	1	-	SNP_FB_0623235
5	56276	SNP_FB_0623239	{-0}	57	59	0	0.03	1	-
5	58031	SNP_FB_0572913	{-0}	59	57	0	0.03	1	-	SNP_FB_0679077;SNP_FB_0679078;SNP_FB_0679083;SNP_FB_0679092
5	58901	Hi04d02	{-1}	42	42	32	0.00	1	-
5	59770	SNP_FB_0739076	{-0}	61	55	0	0.31	1	-	SNP_FB_0630440;SNP_FB_0739086;SNP_FB_0739072
5	60640	ss475882795	{-1}	56	60	0	0.14	1	-	SNP_FB_0351907;SNP_FB_0351918
5	61509	SNP_FB_0020199	{-1}	55	61	0	0.31	1	-	SNP_FB_0021101;SNP_FB_0021119
5	62379	SNP_FB_0019784	{-1}	56	60	0	0.14	1	-
5	63249	SNP_FB_0019758	{-1}	57	59	0	0.03	1	-
5	65904	SNP_FB_0736812	{-0}	60	56	0	0.14	1	-	SNP_FB_0736819;SNP_FB_0736826
5	67659	SNP_FB_0630559	{-1}	58	58	0	0.00	1	-	SNP_FB_1019147;SNP_FB_0630565;SNP_FB_0713633;SNP_FB_0737356;SNP_FB_0737357;SNP_FB_0737376;SNP_FB_0737379;SNP_FB_0737927;SNP_FB_0737971;SNP_FB_0998718;SNP_FB_1019149
5	69413	SNP_FB_0631215	{-0}	58	58	0	0.00	1	-	SNP_FB_0631225
5	69724	CTG1064036	{-0}	41	47	28	0.41	1	-
5	70279	ss475878404	{-0}	57	59	0	0.03	1	-	SNP_FB_0190383;SNP_FB_0632676;SNP_FB_0633074
5	71149	SNP_FB_0633631	{-0}	58	58	0	0.00	1	-	SNP_FB_0633634
5	72018	SNP_FB_0633642	{-0}	59	57	0	0.03	1	-
5	72888	ss475878416	{-0}	60	56	0	0.14	1	-	SNP_FB_0633764;SNP_FB_0633779;ss475882800
5	75544	SNP_FB_0079028	{-1}	57	59	0	0.03	1	-	SNP_FB_1095317;SNP_FB_0846121;SNP_FB_0846137
5	76413	SNP_FB_0636405	{-1}	56	60	0	0.14	1	-	SNP_FB_0636912;SNP_FB_0636913;SNP_FB_0637165;SNP_FB_0999654;SNP_FB_1096064
5	78168	SNP_FB_0637483	{-0}	58	58	0	0.00	1	-
5	79037	SNP_FB_0637645	{-1}	57	59	0	0.03	1	-
5	80792	ss475882803	{-1}	57	59	0	0.03	1	-	SNP_FB_0403676;SNP_FB_0403693;SNP_FB_0434582;SNP_FB_0956871;SNP_FB_0956872;SNP_FB_0956873;SNP_FB_1000658;SNP_FB_1000662;SNP_FB_1000671
5	81661	SNP_FB_0082066	{-0}	58	58	0	0.00	1	-	SNP_FB_0082072;SNP_FB_0082098;SNP_FB_0082102;SNP_FB_1005398
5	82531	ss475882798	{-1}	59	57	0	0.03	1	-	SNP_FB_1000748
6	0.000	ss475882806	{-1}	67	49	0	2.79	1	*	SNP_FB_0645784;SNP_FB_0645785;ss475883511
6	0.870	SNP_FB_0865630	{-1}	68	48	0	3.45	1	*	SNP_FB_0865633
6	1739	SNP_FB_0646173	{-1}	69	47	0	4.17	1	**	SNP_FB_0646175;SNP_FB_0646177;SNP_FB_0646178;SNP_FB_0646192;SNP_FB_0646195;SNP_FB_0830026
6	2609	ss475882808	{-1}	70	46	0	4.97	1	**	SNP_FB_0302311;SNP_FB_0302312;SNP_FB_0647249;SNP_FB_0647255;SNP_FB_0647282;SNP_FB_0647371;SNP_FB_0647372;SNP_FB_0647374;SNP_FB_1096435;SNP_FB_1096444;ss475882807;ss475878489
6	4363	SNP_FB_0647869	{-1}	72	44	0	6.76	1	***
6	5233	SNP_FB_1096463	{-1}	73	43	0	7.76	1	***
6	6987	SNP_FB_0648798	{-0}	41	75	0	9.97	1	****	SNP_FB_0648807;SNP_FB_0648809;SNP_FB_0648811;SNP_FB_0648985;SNP_FB_0648994;SNP_FB_0649006;SNP_FB_0880710;SNP_FB_0880726
6	8742	SNP_FB_0649454	{-0}	41	75	0	9.97	1	****
6	10497	SNP_FB_0649719	{-0}	43	73	0	7.76	1	***
6	11366	ss475882810	{-0}	44	72	0	6.76	1	***
6	12236	SNP_FB_0650067	{-0}	43	73	0	7.76	1	***	SNP_FB_0650068;SNP_FB_0650074;SNP_FB_1002933;SNP_FB_1002936;SNP_FB_1002943;SNP_FB_1002983
6	13105	ss475878516	{-0}	42	74	0	8.83	1	****	SNP_FB_1003215;SNP_FB_1003091
6	13975	SNP_FB_0651349	{-0}	43	73	0	7.76	1	***	SNP_FB_0651340;SNP_FB_0651353
6	14845	ss475878518	{-0}	44	72	0	6.76	1	***
6	15714	ss475882815	{-0}	43	73	0	7.76	1	***	SNP_FB_0657025;SNP_FB_0657026;SNP_FB_0652386;SNP_FB_0657008
6	17469	ss475883118	{-0}	41	75	0	9.97	1	****
6	19223	SNP_FB_0653090	{-0}	43	73	0	7.76	1	***
6	20097	CTG1059927	{-0}	29	53	34	7.02	1	***
6	22757	ss475882813	{-0}	43	73	0	7.76	1	***	SNP_FB_0653930
6	24512	ss475882814	{-0}	43	73	0	7.76	1	***	SNP_FB_0654624;SNP_FB_0654626;SNP_FB_0654638;SNP_FB_1063499;SNP_FB_1063513;SNP_FB_1063518
6	25381	SNP_FB_0655287	{-0}	42	74	0	8.83	1	****	SNP_FB_0655298;SNP_FB_0655908;SNP_FB_0655936;SNP_FB_1003977
6	26251	SNP_FB_0656437	{-0}	41	75	0	9.97	1	****
6	27121	SNP_FB_0659774	{-0}	42	74	0	8.83	1	****	SNP_FB_0714630;SNP_FB_0659775;SNP_FB_0659785;SNP_FB_0659786;SNP_FB_0659793;SNP_FB_0659794;SNP_FB_0714626;SNP_FB_0714634;SNP_FB_1005402;SNP_FB_1097570;SNP_FB_1097597
6	27990	SNP_FB_0403176	{-0}	41	75	0	9.97	1	****	SNP_FB_0403182;SNP_FB_0403192;SNP_FB_0403222;SNP_FB_0660574;SNP_FB_0660576
6	28328	CH03d07	{-0}	28	60	28	11.64	1	*****
6	28856	ss475882816	{-0}	40	76	0	11.17	1	*****	SNP_FB_0659123;SNP_FB_0241575;SNP_FB_0241589;SNP_FB_0658091;SNP_FB_0658096;SNP_FB_0658099;SNP_FB_0658772;SNP_FB_0658775;SNP_FB_0659143;SNP_FB_0891291;ss475878561
6	29726	ss475882819	{-0}	41	75	0	9.97	1	****	SNP_FB_0467077;SNP_FB_0657883;SNP_FB_0657885;SNP_FB_0657886;SNP_FB_0657890;SNP_FB_0657894;SNP_FB_0657895;SNP_FB_0657903;SNP_FB_0660101;SNP_FB_0660103;SNP_FB_0660107;SNP_FB_0662266;SNP_FB_0666646;SNP_FB_0666653;SNP_FB_0666662;SNP_FB_0666723;SNP_FB_0666725;SNP_FB_0666770;SNP_FB_0701428;SNP_FB_0701431;SNP_FB_0701438;SNP_FB_0839829;SNP_FB_0839830;SNP_FB_0839833;SNP_FB_0839853;SNP_FB_0839860;SNP_FB_10…
6	30595	SNP_FB_1006500	{-0}	40	76	0	11.17	1	*****	SNP_FB_1097359;SNP_FB_1006530;SNP_FB_1006534;SNP_FB_1006545
6	31465	ss475882818	{-0}	41	75	0	9.97	1	****	SNP_FB_0661017;ss475882817;ss475878575
6	33219	SNP_FB_0049207	{-0}	43	73	0	7.76	1	***	SNP_FB_0667727;SNP_FB_0667734;SNP_FB_0667739;SNP_FB_1106143;SNP_FB_1106144;SNP_FB_1106149;SNP_FB_1106150
6	34974	SNP_FB_0049697	{-0}	45	71	0	5.83	1	**	SNP_FB_0049715;SNP_FB_0049717
6	39482	SNP_FB_0234397	{-0}	46	70	0	4.97	1	**
6	40351	SNP_FB_1116730	{-0}	47	69	0	4.17	1	**
6	41221	SNP_FB_1008759	{-0}	48	68	0	3.45	1	*	SNP_FB_0668189;SNP_FB_1008755;SNP_FB_1008766
6	42090	SNP_FB_0668013	{-0}	49	67	0	2.79	1	*	SNP_FB_0905542
6	42960	SNP_FB_0282767	{-0}	50	66	0	2.21	1	-	SNP_FB_0668481;ss475882822;SNP_FB_0282771;SNP_FB_0282776;SNP_FB_0282796;SNP_FB_0282798;SNP_FB_0668490;SNP_FB_0668498;SNP_FB_0668502;SNP_FB_0668520;SNP_FB_0668749;SNP_FB_0668775;SNP_FB_0668779
6	44715	ss475878622	{-0}	48	68	0	3.45	1	*	SNP_FB_0669433;SNP_FB_0669436;SNP_FB_0669437;SNP_FB_0669447;SNP_FB_0670019;SNP_FB_0670037;ss475882823
6	47370	ss475882820	{-1}	67	49	0	2.79	1	*	SNP_FB_0672143;SNP_FB_1097745
6	54791	ss475882833	{-0}	49	67	0	2.79	1	*
6	56546	ss475878667	{-0}	51	65	0	1.69	1	-	SNP_FB_0676804;SNP_FB_0676805;SNP_FB_0676807;SNP_FB_0676808;SNP_FB_0676812;SNP_FB_0677176
6	57415	SNP_FB_0677200	{-0}	52	64	0	1.24	1	-	SNP_FB_0677206;SNP_FB_0677210
6	58285	ss475882830	{-0}	53	63	0	0.86	1	-
6	60039	ss475882829	{-0}	55	61	0	0.31	1	-	SNP_FB_0677455
6	60909	SNP_FB_1098131	{-0}	54	62	0	0.55	1	-
6	62883	CN445290-SSR	{-0}	37	49	30	1.67	1	-
6	69142	SNP_FB_0682399	{-0}	57	59	0	0.03	1	-	SNP_FB_0682401
6	70012	SNP_FB_1010942	{-0}	58	58	0	0.00	1	-	SNP_FB_1010944;SNP_FB_1010961
6	73400	CTG1060330	{-0}	38	51	27	1.90	1	-
7	0.000	SNP_FB_0685651	{-0}	51	65	0	1.69	1	-
7	0.870	SNP_FB_1011780	{-1}	64	52	0	1.24	1	-	SNP_FB_1011776;SNP_FB_1011798
7	1739	ss475882835	{-0}	51	65	0	1.69	1	-	SNP_FB_0686538;SNP_FB_0686541
7	4395	SNP_FB_0687241	{-0}	54	62	0	0.55	1	-
7	6154	CN444794-SSR_A	{-1}	49	40	27	0.91	1	-
7	7028	SNP_FB_0688428	{-1}	63	53	0	0.86	1	-
7	7897	ss475882838	{-1}	62	54	0	0.55	1	-	SNP_FB_0688807;SNP_FB_0688821
7	8767	SNP_FB_0689281	{-0}	55	61	0	0.31	1	-	SNP_FB_0689282;ss475878763
7	9636	SNP_FB_0690038	{-1}	60	56	0	0.14	1	-	ss475882839;SNP_FB_0690055;SNP_FB_0769847;ss475876044
7	13209	ss475878769	{-0}	54	62	0	0.55	1	-
7	14079	SNP_FB_0691946	{-0}	55	61	0	0.31	1	-
7	15834	ss475878801	{-0}	55	61	0	0.31	1	-
7	18489	ss475882842	{-0}	58	58	0	0.00	1	-
7	19359	ss475878811	{-1}	57	59	0	0.03	1	-	SNP_FB_1013871;SNP_FB_1013916
7	20228	SNP_FB_0694693	{-1}	56	60	0	0.14	1	-
7	21098	Hi03a10	{-0}	45	44	27	0.01	1	-
7	22852	SNP_FB_1116594	{-0}	57	59	0	0.03	1	-	SNP_FB_1116585
7	24607	SNP_FB_0696567	{-0}	57	59	0	0.03	1	-	SNP_FB_0696562;SNP_FB_1118177;SNP_FB_0696573
7	25477	ss475876060	{-0}	58	58	0	0.00	1	-	SNP_FB_1079748;SNP_FB_1079740
7	26346	ss475882848	{-0}	57	59	0	0.03	1	-	SNP_FB_0697169;SNP_FB_0697476;SNP_FB_0697478
7	29919	SNP_FB_0578731	{-0}	55	61	0	0.31	1	-	SNP_FB_1095798;SNP_FB_1095802;SNP_FB_0578705;SNP_FB_0578723;SNP_FB_1098974
7	32575	ss475882849	{-0}	56	60	0	0.14	1	-
7	34329	ss475882850	{-0}	56	60	0	0.14	1	-	SNP_FB_0699908;SNP_FB_1116881;SNP_FB_1116889;SNP_FB_1116895;SNP_FB_1116899;SNP_FB_0699897;SNP_FB_0699905
7	35199	SNP_FB_0626011	{-0}	57	59	0	0.03	1	-	SNP_FB_0626027;SNP_FB_0929880
7	36068	SNP_FB_0625518	{-0}	56	60	0	0.14	1	-
7	37823	SNP_FB_0703196	{-0}	58	58	0	0.00	1	-	SNP_FB_0703350
7	39577	ss475882851	{-0}	58	58	0	0.00	1	-
7	40447	ss475882853	{-0}	57	59	0	0.03	1	-	SNP_FB_0913547;SNP_FB_1017167;SNP_FB_1017184
7	41317	SNP_FB_0318977	{-0}	56	60	0	0.14	1	-	SNP_FB_0318975;SNP_FB_0318978;SNP_FB_0318980;SNP_FB_0318983;SNP_FB_0318984;SNP_FB_0706807;SNP_FB_0706809;SNP_FB_0706813;SNP_FB_0706817
7	42186	SNP_FB_0706826	{-0}	55	61	0	0.31	1	-	SNP_FB_0706841
7	43056	SNP_FB_0707360	{-0}	56	60	0	0.14	1	-	SNP_FB_0909363
7	43925	ss475882855	{-0}	57	59	0	0.03	1	-	SNP_FB_0708287;SNP_FB_0709115;SNP_FB_1018047
7	45680	ss475882857	{-0}	57	59	0	0.03	1	-
7	47434	ss475882858	{-0}	57	59	0	0.03	1	-	SNP_FB_0712384
7	48304	SNP_FB_0712832	{-0}	56	60	0	0.14	1	-	SNP_FB_0712838
7	49174	SNP_FB_0942385	{-0}	55	61	0	0.31	1	-	SNP_FB_0713525
7	50928	SNP_FB_1025479	{-0}	55	61	0	0.31	1	-	SNP_FB_1025503
7	54520	Ms06c09	{-0}	46	43	27	0.10	1	-
7	56292	ss475878918	{-0}	53	63	0	0.86	1	-	SNP_FB_0713830;SNP_FB_0713851;SNP_FB_0713852
7	57162	ss475882860	{-0}	52	64	0	1.24	1	-	ss475882861;ss475878930
7	65593	SNP_FB_0714999	{-0}	55	61	0	0.31	1	-	SNP_FB_0714958;SNP_FB_0714971;SNP_FB_0715007
8	0.000	SNP_FB_0723113	{-1}	46	70	0	4.97	1	**
8	0.870	ss475882867	{-1}	47	69	0	4.17	1	**	ss475878967
8	1739	ss475878973	{-0}	70	46	0	4.97	1	**	ss475878972;SNP_FB_1100987
8	2609	SNP_FB_1024518	{-0}	71	45	0	5.83	1	**	SNP_FB_1024522;SNP_FB_1024523
8	3478	SNP_FB_1101153	{-0}	72	44	0	6.76	1	***	SNP_FB_1101154;SNP_FB_1101162;SNP_FB_1101168
8	4348	SNP_FB_0729829	{-1}	43	73	0	7.76	1	***	SNP_FB_0729832
8	7003	ss475878982	{-0}	74	42	0	8.83	1	****	SNP_FB_0730632;SNP_FB_0730638;SNP_FB_0730644;SNP_FB_0730813
8	7873	SNP_FB_1108618	{-0}	73	43	0	7.76	1	***
8	9628	SNP_FB_0734368	{-0}	73	43	0	7.76	1	***	SNP_FB_0734377;SNP_FB_0734378;SNP_FB_1026185
8	11382	ss475882871	{-0}	73	43	0	7.76	1	***	SNP_FB_0735262;SNP_FB_0735273
8	12252	SNP_FB_0735727	{-1}	44	72	0	6.76	1	***	SNP_FB_0735733;SNP_FB_1026740
8	14006	SNP_FB_0736330	{-1}	44	72	0	6.76	1	***
8	15761	SNP_FB_0874945	{-1}	42	74	0	8.83	1	****
8	17515	SNP_FB_0738177	{-0}	72	44	0	6.76	1	***	ss475892397
8	18385	ss475882876	{-1}	45	71	0	5.83	1	**	SNP_FB_0740378;SNP_FB_0740382;SNP_FB_0740383;SNP_FB_0740392;SNP_FB_0740404;SNP_FB_0740409;SNP_FB_0740419
8	18411	CH01c06	{-0}	52	35	29	3.32	1	*
8	20099	CTG1068442	{-0}	50	35	31	2.65	1	-
8	20137	SNP_FB_0740906	{-0}	71	45	0	5.83	1	**	SNP_FB_0740916;SNP_FB_0788498
8	21007	ss475882877	{-0}	72	44	0	6.76	1	***	ss475879078
8	21877	SNP_FB_0741827	{-0}	73	43	0	7.76	1	***
8	22746	ss475876134	{-0}	72	44	0	6.76	1	***
8	23616	SNP_FB_1028551	{-1}	45	71	0	5.83	1	**	SNP_FB_1028553
8	24485	ss475882878	{-1}	46	70	0	4.97	1	**	SNP_FB_0743091;SNP_FB_0743112
8	26240	SNP_FB_0743543	{-1}	46	70	0	4.97	1	**	SNP_FB_0743552;SNP_FB_0743564;SNP_FB_0743572
8	27109	ss475882875	{-1}	45	71	0	5.83	1	**	SNP_FB_0264291;SNP_FB_1029606;SNP_FB_1102493;SNP_FB_0264289;SNP_FB_0706551;SNP_FB_0706553;SNP_FB_0706561;SNP_FB_0706576;SNP_FB_1029057;SNP_FB_1029100;SNP_FB_1102492;SNP_FB_1102544;SNP_FB_1102606
8	27979	ss475879105	{-0}	72	44	0	6.76	1	***	SNP_FB_0745335;SNP_FB_0746380;SNP_FB_0746385;SNP_FB_0747629
8	28849	ss475882880	{-1}	45	71	0	5.83	1	**	SNP_FB_1030858;SNP_FB_0748462;SNP_FB_0749500;SNP_FB_0749506;SNP_FB_0749568;SNP_FB_0749571;SNP_FB_0749632;SNP_FB_0749637;SNP_FB_0749638;SNP_FB_0749639;SNP_FB_0749655;SNP_FB_0749662;SNP_FB_0750329;SNP_FB_0750334;SNP_FB_0750341;SNP_FB_0750343;SNP_FB_0750344;SNP_FB_0750348;SNP_FB_0750349;SNP_FB_1030994;SNP_FB_1030995;SNP_FB_1030996
8	30603	ss475882882	{-0}	69	47	0	4.17	1	**
8	31473	SNP_FB_0750944	{-1}	48	68	0	3.45	1	*	SNP_FB_0750948;SNP_FB_0750951;SNP_FB_0750959
8	33227	SNP_FB_0309303	{-1}	50	66	0	2.21	1	-	SNP_FB_1069903
8	34097	SNP_FB_0752320	{-1}	51	65	0	1.69	1	-	SNP_FB_0126741;SNP_FB_0752321
8	34966	ss475879127	{-1}	52	64	0	1.24	1	-	SNP_FB_0132990;SNP_FB_0132994;SNP_FB_0751247;SNP_FB_0751257;SNP_FB_0751258;SNP_FB_0751268;SNP_FB_0753434;SNP_FB_0753471;SNP_FB_0754071;SNP_FB_0755022;SNP_FB_0755026;SNP_FB_0932949;SNP_FB_1102997;ss475879124
8	35836	SNP_FB_1032284	{-1}	51	65	0	1.69	1	-
8	36706	ss475882886	{-0}	66	50	0	2.21	1	-	SNP_FB_1033113
8	36796	CTG1065662	{-0}	50	39	27	1.36	1	-
8	42155	SNP_FB_0759137	{-0}	64	52	0	1.24	1	-	SNP_FB_0759140;SNP_FB_0759165;SNP_FB_0759171;SNP_FB_0759430;SNP_FB_0759432;SNP_FB_0759441;SNP_FB_0759445
8	43910	SNP_FB_1033703	{-1}	52	64	0	1.24	1	-
8	46565	SNP_FB_0761418	{-0}	63	53	0	0.86	1	-	SNP_FB_0761424
8	47435	SNP_FB_1034615	{-1}	54	62	0	0.55	1	-
8	49190	SNP_FB_0762848	{-1}	56	60	0	0.14	1	-	SNP_FB_0762844;SNP_FB_0762849;SNP_FB_0762850;SNP_FB_0762852;SNP_FB_0762861;SNP_FB_0763135;SNP_FB_0763136;SNP_FB_0763144
8	49649	CH01h10	{-1}	45	43	28	0.05	1	-
8	50055	SNP_FB_0763357	{-0}	59	57	0	0.03	1	-
8	51810	SNP_FB_1103570	{-1}	59	57	0	0.03	1	-
8	53565	SNP_FB_0764492	{-1}	59	57	0	0.03	1	-	SNP_FB_0764501;SNP_FB_0764505;SNP_FB_0764512
8	55319	ss475882888	{-1}	61	55	0	0.31	1	-
8	59827	SNP_FB_0461096	{-1}	60	56	0	0.14	1	-
8	61581	SNP_FB_0765947	{-1}	60	56	0	0.14	1	-	SNP_FB_1053497
8	62451	SNP_FB_1036446	{-1}	61	55	0	0.31	1	-
8	64205	ss475882894	{-0}	53	63	0	0.86	1	-	SNP_FB_0766783
8	66861	SNP_FB_0767171	{-0}	54	62	0	0.55	1	-	SNP_FB_0767172;SNP_FB_0767173
8	67730	SNP_FB_0767501	{-1}	61	55	0	0.31	1	-	SNP_FB_1036769
8	68609	BACSSR38	{-0}	41	48	27	0.55	1	-
8	69487	Hi04e05	{-0}	42	47	27	0.28	1	-
8	72152	SNP_FB_1037262	{-0}	56	60	0	0.14	1	-	SNP_FB_1037247;SNP_FB_1037272
8	73021	SNP_FB_0768980	{-0}	57	59	0	0.03	1	-	SNP_FB_0768982;SNP_FB_0768984;SNP_FB_0768989;SNP_FB_0769013
9	0.000	SNP_FB_0770538	{-0}	48	68	0	3.45	1	*	SNP_FB_0770539;SNP_FB_0770542;SNP_FB_0770548;SNP_FB_0770560
9	2655	SNP_FB_0771340	{-1}	65	51	0	1.69	1	-	SNP_FB_0771342
9	3525	ss475879256	{-0}	52	64	0	1.24	1	-	SNP_FB_0771982;SNP_FB_0772419;SNP_FB_0772423;SNP_FB_0772424;SNP_FB_0772430;ss475879260
9	4394	ss475879262	{-0}	53	63	0	0.86	1	-
9	5268	CN868471	{-0}	42	46	28	0.18	1	-
9	6142	ss475879275	{-0}	53	63	0	0.86	1	-	SNP_FB_0773418;SNP_FB_0773420;SNP_FB_0773424;SNP_FB_0773425;SNP_FB_0773441;SNP_FB_0773445
9	7012	SNP_FB_1104663	{-0}	54	62	0	0.55	1	-	SNP_FB_1104642
9	7881	SNP_FB_0774498	{-0}	55	61	0	0.31	1	-
9	8751	SNP_FB_0775855	{-0}	54	62	0	0.55	1	-	SNP_FB_0775866;SNP_FB_0775869
9	10506	SNP_FB_0776378	{-1}	60	56	0	0.14	1	-	SNP_FB_1104734;SNP_FB_0776771;SNP_FB_1104725
9	11375	SNP_FB_0777173	{-0}	57	59	0	0.03	1	-	ss475879304
9	12245	ss475883149	{-0}	56	60	0	0.14	1	-	ss475879312
9	15818	SNP_FB_0778216	{-0}	58	58	0	0.00	1	-	SNP_FB_0778218
9	16687	SNP_FB_0778924	{-0}	59	57	0	0.03	1	-	SNP_FB_1104978
9	20260	ss475882915	{-0}	59	57	0	0.03	1	-
9	21130	NH029a	{-0}	48	41	27	0.55	1	-
9	21999	SNP_FB_0992834	{-0}	59	57	0	0.03	1	-	SNP_FB_0992840
9	24655	SNP_FB_0781806	{-0}	58	58	0	0.00	1	-	SNP_FB_0781808;SNP_FB_0781818;SNP_FB_0781827;SNP_FB_0782162
9	25525	ss475882918	{-0}	59	57	0	0.03	1	-	SNP_FB_0783899;SNP_FB_0783912;SNP_FB_1105099;ss475879364;ss475882977
9	29097	SNP_FB_1105237	{-0}	61	55	0	0.31	1	-	ss475882920
9	29967	ss475879385	{-1}	54	62	0	0.55	1	-	SNP_FB_0785025;SNP_FB_1043369
9	31722	SNP_FB_0787086	{-1}	54	62	0	0.55	1	-	SNP_FB_0787090;SNP_FB_0787092;ss475882922
9	34377	SNP_FB_0789989	{-0}	63	53	0	0.86	1	-	SNP_FB_0790664;SNP_FB_0790667;SNP_FB_0790672;SNP_FB_0790676;SNP_FB_0790677;SNP_FB_0790679
9	36105	CH05c07	{-0}	51	37	28	2.23	1	-
9	36131	SNP_FB_0791077	{-0}	63	53	0	0.86	1	-	SNP_FB_0791078;SNP_FB_1105799
9	37885	ss475882927	{-1}	53	63	0	0.86	1	-	SNP_FB_0227479;SNP_FB_0227483;SNP_FB_0227518;SNP_FB_0792699;SNP_FB_0792713;SNP_FB_0793621;SNP_FB_0793631;SNP_FB_0793639;SNP_FB_1105922;SNP_FB_1105955;ss475879424
9	39640	SNP_FB_0794243	{-1}	53	63	0	0.86	1	-	SNP_FB_0794258
9	41399	Hi05e07	{-0}	47	40	29	0.56	1	-
9	43158	ss475879465	{-1}	55	61	0	0.31	1	-	SNP_FB_0800272;SNP_FB_1118807
9	50579	ss475879470	{-0}	65	51	0	1.69	1	-	SNP_FB_0802848;SNP_FB_0802850;SNP_FB_0802851;ss475879471
9	51449	ss475883031	{-1}	50	66	0	2.21	1	-	SNP_FB_0803537;SNP_FB_0803243;SNP_FB_0803250;SNP_FB_0803510;SNP_FB_0805169;ss475882933
9	52318	ss475882978	{-1}	51	65	0	1.69	1	-	SNP_FB_0805042;SNP_FB_0134173;SNP_FB_0134179;SNP_FB_0134188;SNP_FB_0804497;SNP_FB_0804877;SNP_FB_0805045;SNP_FB_1047870;SNP_FB_1047894
9	53188	SNP_FB_0197968	{-1}	50	66	0	2.21	1	-
9	54057	SNP_FB_0812477	{-0}	65	51	0	1.69	1	-	SNP_FB_0534784;SNP_FB_0812507;SNP_FB_1049022;SNP_FB_1049034
9	54927	SNP_FB_0813115	{-1}	50	66	0	2.21	1	-	SNP_FB_0813263
9	55796	SNP_FB_0822800	{-0}	65	51	0	1.69	1	-	SNP_FB_0822823;SNP_FB_1051895
9	55827	CH01h02	{-1}	27	41	48	2.88	1	*
9	59367	ss475882946	{-0}	63	53	0	0.86	1	-	SNP_FB_0824004
9	60237	SNP_FB_0280501	{-1}	52	64	0	1.24	1	-	SNP_FB_0280505;SNP_FB_0280524;SNP_FB_0280533;SNP_FB_0280549;SNP_FB_0904389
9	61991	SNP_FB_0815023	{-1}	52	64	0	1.24	1	-
9	62861	ss475882940	{-0}	63	53	0	0.86	1	-	ss475883786
9	63731	SNP_FB_0816028	{-0}	64	52	0	1.24	1	-
9	64600	SNP_FB_1106933	{-1}	51	65	0	1.69	1	-	SNP_FB_1106925;SNP_FB_1106928
9	66355	SNP_FB_0816839	{-1}	49	67	0	2.79	1	*
9	68114	NZ04h11	{-0}	55	33	28	5.50	1	**
9	69873	SNP_FB_0818944	{-0}	67	49	0	2.79	1	*	SNP_FB_1050856
9	71627	SNP_FB_0819314	{-1}	47	69	0	4.17	1	**	SNP_FB_0819306
9	72497	SNP_FB_0819986	{-1}	48	68	0	3.45	1	*	SNP_FB_0819940
9	75152	SNP_FB_0821667	{-1}	47	69	0	4.17	1	**	SNP_FB_0821648
9	76022	ss475882947	{-0}	68	48	0	3.45	1	*
10	0.000	ss475882295	{-0}	58	58	0	0.00	1	-	SNP_FB_0000010;SNP_FB_0000011;SNP_FB_0000013;SNP_FB_0000044;SNP_FB_0000045;SNP_FB_0000521;SNP_FB_0000524;SNP_FB_0000870;SNP_FB_0000880;SNP_FB_0216376;SNP_FB_0216378;SNP_FB_0216379;SNP_FB_0216380;SNP_FB_0824881;SNP_FB_0824887;Vd_DCA1_Gluca
10	0.870	SNP_FB_0000984	{-1}	57	59	0	0.03	1	-	SNP_FB_0000989;SNP_FB_0000993
10	1739	SNP_FB_0001462	{-1}	58	58	0	0.00	1	-	SNP_FB_0001464;SNP_FB_0001465;SNP_FB_0001467;SNP_FB_0001475;SNP_FB_0825056;SNP_FB_0825068;SNP_FB_0825189;SNP_FB_0825199;SNP_FB_0825201
10	4159	CH05h12	{-1}	47	42	27	0.28	1	-
10	5257	SNP_FB_0002636	{-0}	58	58	0	0.00	1	-	SNP_FB_0002639;ss475879622
10	6127	ss475882298	{-0}	59	57	0	0.03	1	-	SNP_FB_0003490;SNP_FB_0003096;SNP_FB_0003104;SNP_FB_0003482;SNP_FB_0003491;SNP_FB_0825437;SNP_FB_0825439;SNP_FB_0825447;SNP_FB_0825590;ss475882297
10	6996	SNP_FB_0003107	{-0}	60	56	0	0.14	1	-
10	8751	ss475882301	{-0}	60	56	0	0.14	1	-	SNP_FB_0004037;SNP_FB_0004038;SNP_FB_0004046;ss475879641
10	9620	SNP_FB_0005006	{-0}	61	55	0	0.31	1	-	SNP_FB_0005004;SNP_FB_0275982;SNP_FB_0275984
10	17822	CH02b07	{-1}	42	44	30	0.05	1	-
10	18934	SNP_FB_0009228	{-1}	53	63	0	0.86	1	-	SNP_FB_0009220
10	20688	SNP_FB_0009751	{-1}	51	65	0	1.69	1	-
10	21558	SNP_FB_0009773	{-1}	50	66	0	2.21	1	-
10	23313	SNP_FB_1052759	{-1}	48	68	0	3.45	1	*
10	27820	ss475879670	{-1}	47	69	0	4.17	1	**
10	32328	SNP_FB_0014551	{-0}	68	48	0	3.45	1	*	SNP_FB_0014747;SNP_FB_0014529;SNP_FB_0014721;SNP_FB_0014722;ss475882305
10	33197	SNP_FB_0016698	{-0}	67	49	0	2.79	1	*	SNP_FB_0016736;SNP_FB_0016741
10	36770	SNP_FB_0829833	{-0}	67	49	0	2.79	1	*
10	48360	SNP_FB_0013159	{-0}	65	51	0	1.69	1	-	SNP_FB_0013175;SNP_FB_1052858;SNP_FB_1052860
10	49230	SNP_FB_0011658	{-0}	66	50	0	2.21	1	-	SNP_FB_0011697;SNP_FB_0011683;SNP_FB_1107365;SNP_FB_1107373
10	50099	SNP_FB_0805743	{-1}	51	65	0	1.69	1	-	SNP_FB_0890021;SNP_FB_0134232;SNP_FB_1048045;SNP_FB_1048060
10	50969	ss475882307	{-1}	50	66	0	2.21	1	-	SNP_FB_0018992
10	53625	SNP_FB_0021362	{-0}	69	47	0	4.17	1	**	SNP_FB_0021367;SNP_FB_0022025
10	56280	ss475882310	{-1}	48	68	0	3.45	1	*	SNP_FB_0022305;SNP_FB_0022308
10	57150	SNP_FB_0023034	{-1}	49	67	0	2.79	1	*	SNP_FB_0023484;SNP_FB_0023485
10	58019	CH02c11	{-0}	46	41	29	0.29	1	-
10	58889	SNP_FB_0831296	{-0}	69	47	0	4.17	1	**	SNP_FB_1087359;SNP_FB_0831297;SNP_FB_0831298;SNP_FB_1087355
10	61544	ss475879798	{-1}	50	66	0	2.21	1	-	SNP_FB_0027480;SNP_FB_0027507;SNP_FB_0028105;SNP_FB_0028123;SNP_FB_0028128;SNP_FB_0028766;SNP_FB_0028767;SNP_FB_0028781;SNP_FB_0028782;SNP_FB_0028786;SNP_FB_0028790;SNP_FB_0029596;SNP_FB_0029600;SNP_FB_0029606;SNP_FB_0029607;SNP_FB_0029621;SNP_FB_0029622;SNP_FB_1107552;SNP_FB_1107553;SNP_FB_1107554;ss475882315;ss475883004;ss475879802
10	62414	FEM_cg_11	{-1}	51	65	0	1.69	1	-	SNP_FB_0832810;SNP_FB_0832811;SNP_FB_0832819;SNP_FB_0832820;FEM_cg_10;FEM_cg_13;FEM_cg_17;FEM_cg_18;FEM_cg_19;FEM_cg_19-bis;FEM_cg_21;FEM_cg_8;FEM_cg_9;ss475883584
10	69224	CH04g09y	{-0}	47	42	27	0.28	1	-
10	72543	SNP_FB_0036761	{-1}	52	64	0	1.24	1	-
10	77050	ss475882319	{-0}	61	55	0	0.31	1	-	SNP_FB_0835177
10	77920	SNP_FB_0039054	{-0}	62	54	0	0.55	1	-	SNP_FB_0039065
10	78789	SNP_FB_0039685	{-0}	61	55	0	0.31	1	-
10	83297	ss475882323	{-1}	54	62	0	0.55	1	-	SNP_FB_0040440;SNP_FB_0040450;SNP_FB_0041076;ss475879899
10	88757	ss475882324	{-1}	52	64	0	1.24	1	-	SNP_FB_0041568;SNP_FB_0041573;SNP_FB_0041570;SNP_FB_0041574;SNP_FB_0041596;SNP_FB_0042563;SNP_FB_0042578;SNP_FB_0042584;SNP_FB_0042597;SNP_FB_0042602;ss475882325;ss475882326
10	89055	CH02b03b	{-0}	47	42	27	0.28	1	-
10	89414	COL	{-1}	42	47	27	0.28	1	-
10	89621	SNP_FB_0043322	{-1}	53	63	0	0.86	1	-	SNP_FB_0043325;SNP_FB_1054768;SNP_FB_1054772
10	94007	Hi08h12	{-1}	44	45	27	0.01	1	-
10	95034	SNP_FB_0048102	{-1}	53	63	0	0.86	1	-	SNP_FB_0048104;SNP_FB_0837574;SNP_FB_0837576;SNP_FB_0837578
10	97690	SNP_FB_0049724	{-1}	50	66	0	2.21	1	-
10	99444	ss475879981	{-1}	50	66	0	2.21	1	-	SNP_FB_0049831;SNP_FB_0049850;SNP_FB_0049851;SNP_FB_0049854;SNP_FB_0049856;ss475879978
10	100314	SNP_FB_0049924	{-0}	67	49	0	2.79	1	*	SNP_FB_0049926
10	102969	SNP_FB_0050215	{-0}	70	46	0	4.97	1	**
10	104724	SNP_FB_0838244	{-1}	46	70	0	4.97	1	**
10	106479	ss475882329	{-0}	70	46	0	4.97	1	**
10	107348	SNP_FB_0050921	{-1}	45	71	0	5.83	1	**	SNP_FB_0050930
10	110004	Ms06g03	{-1}	38	51	27	1.90	1	-
10	110886	CTG1063413	{-0}	50	39	27	1.36	1	-
10	113556	SNP_FB_0051433	{-0}	70	46	0	4.97	1	**
11	0.000	SNP_FB_0053621	{-1}	57	59	0	0.03	1	-	SNP_FB_0053629;SNP_FB_0053634;SNP_FB_0053638;SNP_FB_0053698;SNP_FB_0053704;SNP_FB_0854013;SNP_FB_0854015;SNP_FB_0854043
11	0.874	CH04h02	{-0}	48	41	27	0.55	1	-
11	2633	SNP_FB_0839399	{-1}	60	56	0	0.14	1	-	SNP_FB_0839398;SNP_FB_0839403;SNP_FB_0839408;SNP_FB_0839410
11	3507	CH01c11	{-1}	44	45	27	0.01	1	-
11	4381	SNP_FB_0055748	{-1}	60	56	0	0.14	1	-	SNP_FB_0055745;SNP_FB_0305361;SNP_FB_1107933;SNP_FB_0055753;SNP_FB_0056166;SNP_FB_0056171;SNP_FB_0248609;SNP_FB_0304716;SNP_FB_0304721;SNP_FB_0304723;SNP_FB_0304729;SNP_FB_0304732;SNP_FB_0304733;SNP_FB_0304737;SNP_FB_0840090;SNP_FB_1055736;SNP_FB_1055739;SNP_FB_1055740;SNP_FB_1055746;SNP_FB_1055748
11	5251	SNP_FB_0057478	{-0}	55	61	0	0.31	1	-	SNP_FB_0057470
11	6120	SNP_FB_0057795	{-1}	60	56	0	0.14	1	-	SNP_FB_0057814
11	7875	SNP_FB_0058240	{-0}	54	62	0	0.55	1	-
11	8744	ss475882337	{-1}	61	55	0	0.31	1	-	SNP_FB_0059412;SNP_FB_0059426;SNP_FB_0059429;SNP_FB_0059432;SNP_FB_0059434;SNP_FB_0059435;SNP_FB_0059438;ss475883159;ss475880054
11	9614	ss475880057	{-1}	62	54	0	0.55	1	-
11	10483	SNP_FB_0060074	{-1}	61	55	0	0.31	1	-
11	13139	SNP_FB_0061193	{-1}	62	54	0	0.55	1	-	SNP_FB_0061195;SNP_FB_1056194
11	14009	ss475876267	{-0}	53	63	0	0.86	1	-	ss475876269
11	14878	ss475880079	{-1}	64	52	0	1.24	1	-	SNP_FB_0061913;SNP_FB_0061915;SNP_FB_0061923;ss475882340
11	15748	SNP_FB_0062295	{-0}	51	65	0	1.69	1	-
11	16617	ss475880084	{-1}	64	52	0	1.24	1	-	SNP_FB_0062809;SNP_FB_0062815;SNP_FB_0062824
11	19273	ss475882339	{-1}	63	53	0	0.86	1	-	SNP_FB_0063314;SNP_FB_0063317;SNP_FB_0063320;SNP_FB_0063328;SNP_FB_0645521
11	21027	SNP_FB_1056410	{-1}	65	51	0	1.69	1	-	SNP_FB_1056407
11	21897	SNP_FB_0064020	{-0}	52	64	0	1.24	1	-	SNP_FB_0065019;SNP_FB_0064023;SNP_FB_0064056;SNP_FB_0064988;SNP_FB_0065000;SNP_FB_0140791
11	26404	SNP_FB_1056519	{-0}	53	63	0	0.86	1	-
11	27274	SNP_FB_0065643	{-0}	54	62	0	0.55	1	-
11	28144	CH02d08	{-1}	46	43	27	0.10	1	-
11	30799	SNP_FB_0067163	{-1}	64	52	0	1.24	1	-
11	31669	ss475882344	{-1}	65	51	0	1.69	1	-
11	32538	SNP_FB_0067998	{-1}	64	52	0	1.24	1	-	SNP_FB_1056722
11	33408	SNP_FB_0068004	{-1}	63	53	0	0.86	1	-
11	33477	CH02d12	{-1}	47	39	30	0.74	1	-
11	35160	SNP_FB_0068398	{-0}	53	63	0	0.86	1	-	SNP_FB_0068415;ss475883832;SNP_FB_0068411;SNP_FB_0069369
11	36030	ss475880151	{-1}	64	52	0	1.24	1	-
11	36899	ss475882348	{-1}	65	51	0	1.69	1	-	SNP_FB_0844561;SNP_FB_0844568
11	38654	ss475882349	{-1}	65	51	0	1.69	1	-	SNP_FB_0070281;SNP_FB_1056989;SNP_FB_1056990;SNP_FB_1056992;SNP_FB_1057003;SNP_FB_1057011;SNP_FB_1057021;SNP_FB_1057023;ss475880159;ss475883383
11	39752	CH04a12	{-1}	50	39	27	1.36	1	-
11	46944	ss475880187	{-0}	54	62	0	0.55	1	-	SNP_FB_0076551;SNP_FB_0076567;SNP_FB_0077287;SNP_FB_0077290;SNP_FB_0077297;SNP_FB_0077303;SNP_FB_0077314;SNP_FB_0077315;SNP_FB_0077774;SNP_FB_0077779;SNP_FB_0308692;SNP_FB_0845784;SNP_FB_1098464;SNP_FB_1098471;SNP_FB_1098476;SNP_FB_1104685;SNP_FB_1104688
11	47813	SNP_FB_0078778	{-1}	63	53	0	0.86	1	-
11	48683	ss475882357	{-0}	52	64	0	1.24	1	-	SNP_FB_0083300;SNP_FB_0083301;SNP_FB_0083309;SNP_FB_0111911
11	49552	ss475882356	{-0}	53	63	0	0.86	1	-	SNP_FB_0725479;SNP_FB_0081356;SNP_FB_0081949;SNP_FB_0081952;SNP_FB_0081954;SNP_FB_0081965;SNP_FB_0081967;SNP_FB_0488794;SNP_FB_0488800;SNP_FB_0489250;SNP_FB_0489251;SNP_FB_0489265;SNP_FB_0489266;SNP_FB_0489282;SNP_FB_0489514;SNP_FB_0489517;SNP_FB_0489525;SNP_FB_0489533;SNP_FB_0725496;SNP_FB_0725507;SNP_FB_1085947;SNP_FB_1085951;ss475880206
11	50422	SNP_FB_0083429	{-0}	54	62	0	0.55	1	-	SNP_FB_0083446;SNP_FB_0083448;SNP_FB_0083456
11	52176	SNP_FB_0288673	{-0}	56	60	0	0.14	1	-	SNP_FB_0083837;SNP_FB_0847958;ss475882352
11	53046	ss475882359	{-1}	61	55	0	0.31	1	-
11	53916	SNP_FB_0087006	{-0}	54	62	0	0.55	1	-	SNP_FB_0086996
11	54785	ss475882360	{-0}	55	61	0	0.31	1	-	SNP_FB_0087737;SNP_FB_0087723;SNP_FB_0087739;ss475880225
11	55655	SNP_FB_0089928	{-1}	60	56	0	0.14	1	-	SNP_FB_1108415;SNP_FB_1108429;SNP_FB_0090676;SNP_FB_0463486;SNP_FB_0850158;SNP_FB_0850200
11	58310	SNP_FB_0226677	{-1}	57	59	0	0.03	1	-	SNP_FB_0226680;SNP_FB_0226687
11	60069	NZAL08	{-1}	45	44	27	0.01	1	-
11	61828	SNP_FB_0095150	{-0}	55	61	0	0.31	1	-	SNP_FB_0095158
11	65401	SNP_FB_1108493	{-0}	53	63	0	0.86	1	-
11	66271	SNP_FB_0096420	{-1}	62	54	0	0.55	1	-	SNP_FB_0096739;SNP_FB_0096762;SNP_FB_0096763;SNP_FB_0096437;SNP_FB_0096768
11	68025	ss475882368	{-0}	54	62	0	0.55	1	-	SNP_FB_0097096;SNP_FB_0097116
11	70681	SNP_FB_0851658	{-1}	65	51	0	1.69	1	-	SNP_FB_0098370;SNP_FB_0851669
11	72436	SNP_FB_0098937	{-1}	65	51	0	1.69	1	-
11	72886	CH04g07	{-1}	49	39	28	1.14	1	-
11	73301	SNP_FB_0216949	{-1}	64	52	0	1.24	1	-
11	75957	SNP_FB_0852589	{-1}	63	53	0	0.86	1	-	SNP_FB_0852596
11	84388	SNP_FB_0104753	{-1}	58	58	0	0.00	1	-	SNP_FB_0104764
11	87043	SNP_FB_0105098	{-0}	57	59	0	0.03	1	-	SNP_FB_0105096;SNP_FB_0853706
11	88798	SNP_FB_0853797	{-1}	61	55	0	0.31	1	-
11	90575	CTG1059942	{-1}	45	44	27	0.01	1	-
11	92352	SNP_FB_0853971	{-1}	59	57	0	0.03	1	-	SNP_FB_0853956
11	93221	ss475882373	{-0}	56	60	0	0.14	1	-	SNP_FB_0106662;SNP_FB_0106668;SNP_FB_0106675;SNP_FB_0710915;SNP_FB_0710929
12	0.000	SNP_FB_0107522	{-0}	69	47	0	4.17	1	**	SNP_FB_0107517;SNP_FB_0107523;SNP_FB_0107532;SNP_FB_0107535
12	1755	SNP_FB_0108005	{-0}	67	49	0	2.79	1	*
12	2625	MS14b04	{-1}	48	68	0	3.45	1	*	SNP_FB_0108809;SNP_FB_0108815;SNP_FB_0108820;SNP_FB_0109513
12	3494	CH05d04	{-0}	67	49	0	2.79	1	*
12	6150	SNP_FB_0418363	{-0}	66	50	0	2.21	1	-	SNP_FB_0418362
12	7904	SNP_FB_0855293	{-0}	66	50	0	2.21	1	-
12	8774	SNP_FB_0111366	{-0}	65	51	0	1.69	1	-
12	10528	ss475882377	{-0}	67	49	0	2.79	1	*	SNP_FB_0112245;SNP_FB_0112260
12	11398	ss475882378	{-1}	48	68	0	3.45	1	*	SNP_FB_1045119;SNP_FB_0113071;SNP_FB_0855807;SNP_FB_0855922;SNP_FB_0855931;SNP_FB_0855932
12	12268	ss475880396	{-1}	49	67	0	2.79	1	*	SNP_FB_0113339
12	15841	ss475880402	{-1}	47	69	0	4.17	1	**
12	16710	SNP_FB_0114369	{-0}	70	46	0	4.97	1	**
12	17580	SNP_FB_0114795	{-1}	45	71	0	5.83	1	**
12	18449	ss475876318	{-1}	46	70	0	4.97	1	**
12	20204	SNP_FB_0116527	{-0}	68	48	0	3.45	1	*
12	21073	NZ28f4	{-1}	49	67	0	2.79	1	*	SNP_FB_0117236;SNP_FB_0117243;SNP_FB_0117245;SNP_FB_0202267
12	22828	CH04g04	{-1}	49	67	0	2.79	1	*	SNP_FB_0117760;SNP_FB_0134961;SNP_FB_0117706;SNP_FB_0117714;SNP_FB_0117717;SNP_FB_0117741;SNP_FB_0117748;SNP_FB_0117753;SNP_FB_0117755;SNP_FB_0117757;SNP_FB_0118076;SNP_FB_0118080;SNP_FB_0118090;SNP_FB_0118091;SNP_FB_0118326;SNP_FB_0134949;SNP_FB_0134978;SNP_FB_0223616;SNP_FB_0223625;SNP_FB_0223640;SNP_FB_0223654;SNP_FB_0250733;SNP_FB_0250746;SNP_FB_0789346;SNP_FB_0789349;SNP_FB_0789350;SNP_FB_07…
12	24583	SNP_FB_0225586	{-0}	67	49	0	2.79	1	*	SNP_FB_0225605
12	26337	ss475882383	{-1}	51	65	0	1.69	1	-
12	28092	SNP_FB_0857162	{-0}	63	53	0	0.86	1	-	SNP_FB_0857161
12	28961	SNP_FB_0857165	{-1}	52	64	0	1.24	1	-
12	29831	SNP_FB_0118475	{-1}	53	63	0	0.86	1	-	SNP_FB_0118486;SNP_FB_0119339;SNP_FB_0119342
12	31585	SNP_FB_0857653	{-1}	53	63	0	0.86	1	-
12	32455	CH05g02	{-0}	64	52	0	1.24	1	-	SNP_FB_0120078;SNP_FB_0082462;SNP_FB_0103288;SNP_FB_0103289;SNP_FB_0119565;SNP_FB_0119569;SNP_FB_0120082;SNP_FB_0121053;SNP_FB_0121074;SNP_FB_0122746;SNP_FB_0124091;SNP_FB_0124095;SNP_FB_0124600;SNP_FB_0124614;SNP_FB_0124934;SNP_FB_0124944;SNP_FB_0858095;SNP_FB_0858577;SNP_FB_1057906;ss475882390;ss475882385;ss475876326;ss475880434
12	33325	SNP_FB_0128307	{-1}	51	65	0	1.69	1	-	SNP_FB_0128358
12	34194	SNP_FB_0128823	{-1}	50	66	0	2.21	1	-	SNP_FB_0128827;SNP_FB_0129384
12	36850	CH01g12	{-0}	65	51	0	1.69	1	-	SNP_FB_0133575;SNP_FB_0860436;ss475882394
12	37719	Hi03b03	{-1}	52	64	0	1.24	1	-
12	39474	ss475882393	{-0}	64	52	0	1.24	1	-
12	41228	BACSSR2y	{-0}	62	54	0	0.55	1	-	SNP_FB_0861180;SNP_FB_0135158;SNP_FB_0135161;SNP_FB_0135458;SNP_FB_0861607;SNP_FB_1060729
12	42098	CH04d02	{-0}	61	55	0	0.31	1	-	SNP_FB_0861833;SNP_FB_0135591;SNP_FB_0135603;SNP_FB_0135604;SNP_FB_1072550
12	42968	Hi02d05	{-1}	54	62	0	0.55	1	-	SNP_FB_0137084;SNP_FB_0137091;SNP_FB_0137094;SNP_FB_0137102;SNP_FB_0137109;SNP_FB_0137116;SNP_FB_0139763;SNP_FB_0139780;SNP_FB_0139788;SNP_FB_0742392;SNP_FB_0742396;SNP_FB_0862765;SNP_FB_0862766
12	44722	CH01f02	{-1}	56	60	0	0.14	1	-
12	45592	SNP_FB_0140326	{-1}	57	59	0	0.03	1	-
12	47346	CTG1066003	{-1}	57	59	0	0.03	1	-	SNP_FB_0141454;CN496913;SNP_FB_0140790;SNP_FB_0140796;SNP_FB_0140808;SNP_FB_0140968;SNP_FB_0140979;SNP_FB_0140991;SNP_FB_0141244;SNP_FB_0141245;SNP_FB_0141441;SNP_FB_0141468;SNP_FB_0142630;SNP_FB_0142631;SNP_FB_0142636;SNP_FB_0142653;SNP_FB_0142655;SNP_FB_0142656;SNP_FB_0142661;SNP_FB_0181906;SNP_FB_0181908;SNP_FB_0181929;SNP_FB_0863154;SNP_FB_1091494;SNP_FB_1091498;SNP_FB_1091500;SNP_FB_1091501;…
12	48216	CH03c02	{-0}	59	54	3	0.22	1	-
12	49085	SNP_FB_0145074	{-1}	55	61	0	0.31	1	-	SNP_FB_0145054;SNP_FB_0865869;SNP_FB_1115977;SNP_FB_0146178;SNP_FB_0146183;SNP_FB_0147893;SNP_FB_0147901;SNP_FB_0147965;SNP_FB_0865132;SNP_FB_0865863;SNP_FB_0865868;SNP_FB_1115961;ss475880555
12	50840	CV082939	{-0}	59	57	0	0.03	1	-	C7536
12	51710	C18032	{-0}	58	58	0	0.00	1	-
12	53464	SNP_FB_0148935	{-0}	58	58	0	0.00	1	-
12	54334	UDMdSSR_025	{-1}	59	57	0	0.03	1	-	UDMdSSR_006
12	57907	UDMdSSR_017	{-1}	63	53	0	0.86	1	-	SNP_FB_0149400;SNP_FB_0149417;UDMdSSR_003
12	58776	ss475882409	{-1}	64	52	0	1.24	1	-
12	61432	ss475882410	{-1}	65	51	0	1.69	1	-	SNP_FB_0149997;SNP_FB_0149996;SNP_FB_0150001;SNP_FB_0866745;SNP_FB_0866747
12	62301	UDMdSSR_010	{-1}	64	52	0	1.24	1	-	SNP_FB_0150533;SNP_FB_0866895;SNP_FB_0866907;ss475876357;ss475876359;SNP_FB_0150537;SNP_FB_0866902;SNP_FB_0866920;ss475876360
12	63171	ss475882412	{-1}	65	51	0	1.69	1	-	SNP_FB_0151258;SNP_FB_0151264;SNP_FB_1083472
12	64041	SNP_FB_0867400	{-1}	66	50	0	2.21	1	-
12	64910	Hi07f01	{-1}	67	49	0	2.79	1	*	SNP_FB_0152382;BACSSR13;SNP_FB_0152374;SNP_FB_0867407;SNP_FB_0867409;SNP_FB_0867411
12	65780	ss475882413	{-1}	66	50	0	2.21	1	-	SNP_FB_1062413;SNP_FB_0153240;SNP_FB_0153255;SNP_FB_0153268;ss475882399
12	66649	SNP_FB_0153833	{-0}	51	65	0	1.69	1	-	SNP_FB_0153850;SNP_FB_0867854
12	68404	ss475882416	{-0}	53	63	0	0.86	1	-	SNP_FB_0154283;SNP_FB_0154733;SNP_FB_0154743;SNP_FB_0154747
12	71059	ss475882418	{-0}	50	66	0	2.21	1	-	SNP_FB_0868354;SNP_FB_0155367;SNP_FB_0156085;SNP_FB_0868150;SNP_FB_0868156;SNP_FB_0868172;SNP_FB_0868345;SNP_FB_0868356;SNP_FB_0868360;SNP_FB_0868362;SNP_FB_1062559;SNP_FB_1062575;ss475882417;ss475882411
12	71929	CTG1066897	{-1}	65	51	0	1.69	1	-
13	0.000	ss475876373	{-1}	63	53	0	0.86	1	-	ss475882420;SNP_FB_0156324;SNP_FB_0156346;SNP_FB_0156884;ss475880673
13	2656	SNP_FB_0157703	{-1}	64	52	0	1.24	1	-	SNP_FB_0157725
13	6229	ss475880696	{-1}	62	54	0	0.55	1	-	SNP_FB_0158497;SNP_FB_0158498;SNP_FB_1109367
13	7988	CH05h05	{-1}	47	40	29	0.56	1	-
13	8862	ss475882422	{-1}	65	51	0	1.69	1	-
13	14322	SNP_FB_0160153	{-1}	65	51	0	1.69	1	-
13	15191	SNP_FB_1063148	{-1}	64	52	0	1.24	1	-
13	16946	SNP_FB_0161454	{-1}	62	54	0	0.55	1	-
13	17815	ss475880794	{-0}	53	63	0	0.86	1	-
13	18760	Hi04g05	{-1}	46	43	27	0.10	1	-
13	19555	SNP_FB_0162290	{-1}	63	53	0	0.86	1	-	SNP_FB_0162291;SNP_FB_0162293;SNP_FB_0162295
13	20424	CH05c06	{-1}	44	44	28	0.00	1	-
13	21294	ss475880712	{-1}	61	55	0	0.31	1	-	ss475883171;SNP_FB_0163068;SNP_FB_0163076;SNP_FB_0163084;SNP_FB_1063469;SNP_FB_1063470;SNP_FB_1063477;ss475880720
13	22163	ss475882428	{-1}	60	56	0	0.14	1	-
13	32678	SNP_FB_0168191	{-0}	57	59	0	0.03	1	-	SNP_FB_0168208;SNP_FB_0168210;SNP_FB_0168217;SNP_FB_0168220;SNP_FB_0168226;SNP_FB_0168228;SNP_FB_0168230;SNP_FB_0168774;SNP_FB_0168780;SNP_FB_0168843;SNP_FB_0168845;SNP_FB_1063545;SNP_FB_1063546;SNP_FB_1063547
13	34433	SNP_FB_0171459	{-1}	57	59	0	0.03	1	-	SNP_FB_0170803;SNP_FB_0171445
13	36187	SNP_FB_0172120	{-1}	57	59	0	0.03	1	-	SNP_FB_0172146
13	37057	SNP_FB_0172568	{-1}	56	60	0	0.14	1	-
13	37927	SNP_FB_0872904	{-0}	59	57	0	0.03	1	-
13	38796	SNP_FB_0174614	{-0}	60	56	0	0.14	1	-	SNP_FB_0174625
13	40551	ss475882435	{-0}	60	56	0	0.14	1	-	SNP_FB_0178016;SNP_FB_0175124;SNP_FB_0175653;SNP_FB_0176246;SNP_FB_0176248;SNP_FB_0176250;SNP_FB_0176281;SNP_FB_0176288;SNP_FB_0176300;SNP_FB_0176305;SNP_FB_0178007;SNP_FB_0178089;ss475880835;ss475876406
13	40949	NH009b	{-0}	47	42	27	0.28	1	-
13	41417	ss475882436	{-0}	61	55	0	0.31	1	-	SNP_FB_0178074;SNP_FB_0178080;SNP_FB_0178084;SNP_FB_0178087;SNP_FB_0178588;SNP_FB_0178598;SNP_FB_0178611;SNP_FB_0178613;SNP_FB_0179384;SNP_FB_0179385;SNP_FB_0179410;SNP_FB_0179490;SNP_FB_0179492;SNP_FB_0179496;SNP_FB_0179506;SNP_FB_0179511;SNP_FB_0873946;SNP_FB_0873957;SNP_FB_0873958;ss475882439
13	43171	ss475882440	{-0}	61	55	0	0.31	1	-	SNP_FB_0180264;SNP_FB_0180266;SNP_FB_0180668;SNP_FB_0180676;SNP_FB_0180677;SNP_FB_0180683;SNP_FB_0180701;SNP_FB_0180707;SNP_FB_0874514;SNP_FB_0874515;SNP_FB_0874521;SNP_FB_0874522;SNP_FB_0984682;SNP_FB_0984687
13	44041	ss475880855	{-0}	62	54	0	0.55	1	-	ss475880856
13	44910	SNP_FB_0181259	{-0}	63	53	0	0.86	1	-	SNP_FB_0181260;SNP_FB_0181274;SNP_FB_0181277;SNP_FB_0181290;SNP_FB_1063850;SNP_FB_1063856
13	45780	SNP_FB_0875076	{-0}	62	54	0	0.55	1	-	SNP_FB_0875084;SNP_FB_0875087;SNP_FB_0875102
13	46649	SNP_FB_0182710	{-0}	63	53	0	0.86	1	-	SNP_FB_0182727
13	47148	Hi03e04	{-0}	47	42	27	0.28	1	-
13	47515	ss475882441	{-1}	52	64	0	1.24	1	-
13	48385	SNP_FB_0183419	{-0}	63	53	0	0.86	1	-	SNP_FB_0585453;SNP_FB_0183421;SNP_FB_0183443;SNP_FB_0183947;SNP_FB_0183966;SNP_FB_0184071;SNP_FB_0585449
13	49254	SNP_FB_0184400	{-0}	64	52	0	1.24	1	-
13	51009	SNP_FB_0184834	{-1}	54	62	0	0.55	1	-
13	51879	SNP_FB_0184845	{-0}	61	55	0	0.31	1	-
13	52748	ss475882444	{-1}	54	62	0	0.55	1	-	SNP_FB_0186188;SNP_FB_0186190;SNP_FB_0186215
13	53618	SNP_FB_0187718	{-0}	61	55	0	0.31	1	-	SNP_FB_0187723;SNP_FB_0188001;SNP_FB_0188005;SNP_FB_0188007;SNP_FB_0188008
13	54487	SNP_FB_0189854	{-0}	60	56	0	0.14	1	-
13	55357	SNP_FB_0759954	{-0}	59	57	0	0.03	1	-	SNP_FB_0759958;SNP_FB_0877280;SNP_FB_0877287;SNP_FB_0877297;SNP_FB_0759955;SNP_FB_0759960;SNP_FB_0877272;SNP_FB_1109827
13	62778	SNP_FB_0199601	{-1}	53	63	0	0.86	1	-	SNP_FB_0902736
13	63648	ss475882449	{-1}	54	62	0	0.55	1	-	SNP_FB_0199146;SNP_FB_0933532;SNP_FB_0199147;SNP_FB_0199164;SNP_FB_0933525;SNP_FB_0933530
13	66303	ss475882451	{-0}	63	53	0	0.86	1	-
13	67173	SNP_FB_0205534	{-0}	62	54	0	0.55	1	-	SNP_FB_0205536;SNP_FB_0205543;SNP_FB_0806586;SNP_FB_0879783;SNP_FB_0879784;SNP_FB_1065729;SNP_FB_1065730
13	68042	ss475882454	{-1}	53	63	0	0.86	1	-	SNP_FB_1107581
13	72772	CH05c04	{-1}	41	48	27	0.55	1	-
14	0.000	SNP_FB_0212337	{-1}	69	47	0	4.17	1	**
14	0.870	ss475882455	{-1}	70	46	0	4.97	1	**	SNP_FB_0212691
14	3525	ss475880969	{-0}	45	71	0	5.83	1	**	SNP_FB_0213686;SNP_FB_0883911
14	6181	ss475882456	{-0}	42	74	0	8.83	1	****
14	7935	ss475882458	{-0}	40	76	0	11.17	1	*****	SNP_FB_0214491;SNP_FB_0214493;SNP_FB_0214503;SNP_FB_0214486
14	10591	SNP_FB_0571558	{-0}	41	75	0	9.97	1	****	SNP_FB_0571569;SNP_FB_0571576
14	11460	SNP_FB_0215392	{-0}	42	74	0	8.83	1	****	SNP_FB_0215688;SNP_FB_0216731;SNP_FB_0216732;SNP_FB_0215698;SNP_FB_0215969;SNP_FB_0218782
14	12330	ss475882463	{-1}	73	43	0	7.76	1	***	SNP_FB_0218294;SNP_FB_0219699;SNP_FB_0885494;ss475881005;ss475881013;ss475881015
14	13199	SNP_FB_0885521	{-1}	72	44	0	6.76	1	***	SNP_FB_0885523
14	14069	ss475881022	{-1}	73	43	0	7.76	1	***	SNP_FB_0220478;SNP_FB_0220497;SNP_FB_0220498;ss475881018
14	15824	SNP_FB_0206809	{-0}	41	75	0	9.97	1	****
14	16693	SNP_FB_0221143	{-0}	42	74	0	8.83	1	****	SNP_FB_0886144
14	17070	CTG1059114	{-1}	58	31	27	8.19	1	****
14	17559	SNP_FB_0222992	{-0}	43	73	0	7.76	1	***	SNP_FB_1066936;SNP_FB_1066937
14	21132	SNP_FB_0224646	{-0}	43	73	0	7.76	1	***
14	22887	SNP_FB_1073522	{-0}	41	75	0	9.97	1	****
14	27394	SNP_FB_0228551	{-0}	44	72	0	6.76	1	***	SNP_FB_0228555;SNP_FB_0228728;SNP_FB_0228731
14	38984	SNP_FB_0236855	{-0}	46	70	0	4.97	1	**	SNP_FB_0237657;SNP_FB_0237664
14	40739	SNP_FB_0240838	{-1}	70	46	0	4.97	1	**	SNP_FB_0643870;SNP_FB_0241199;SNP_FB_0242012;SNP_FB_0242018;SNP_FB_0242651;SNP_FB_0242652;SNP_FB_0643861;SNP_FB_0643889;SNP_FB_0643911;SNP_FB_0643917;SNP_FB_0891144;SNP_FB_0891145;SNP_FB_0954098;SNP_FB_1068068;SNP_FB_1068112;SNP_FB_1068114
14	50201	SNP_FB_0892357	{-0}	50	66	0	2.21	1	-
14	51070	SNP_FB_1068578	{-1}	65	51	0	1.69	1	-	SNP_FB_1068594
14	51940	SNP_FB_0245783	{-1}	64	52	0	1.24	1	-	SNP_FB_0245792
14	52810	SNP_FB_0247522	{-0}	53	63	0	0.86	1	-	SNP_FB_0247544
14	53221	CH04c07	{-1}	48	39	29	0.93	1	-
14	53675	SNP_FB_0247142	{-1}	64	52	0	1.24	1	-
14	54545	SNP_FB_0247833	{-1}	65	51	0	1.69	1	-	SNP_FB_0247848;SNP_FB_0928127;SNP_FB_0247842
14	56300	SNP_FB_0249069	{-1}	63	53	0	0.86	1	-	SNP_FB_0249076;SNP_FB_0249111;SNP_FB_0249112;SNP_FB_0674147
14	58054	SNP_FB_1068707	{-1}	63	53	0	0.86	1	-	ss475883647
14	58924	SNP_FB_0893588	{-1}	64	52	0	1.24	1	-	SNP_FB_0893591
14	60620	CH05d03	{-0}	34	48	34	2.39	1	-
14	60676	ss475881159	{-1}	64	52	0	1.24	1	-	SNP_FB_0249702;SNP_FB_0249681;SNP_FB_0249691;ss475881158
14	61546	CO898754	{-1}	52	37	27	2.53	1	-
14	62416	SNP_FB_0252201	{-1}	66	50	0	2.21	1	-	SNP_FB_0252239
14	63285	SNP_FB_0252931	{-0}	49	67	0	2.79	1	*	SNP_FB_0252956;SNP_FB_0253407
14	64155	SNP_FB_0253621	{-1}	66	50	0	2.21	1	-	SNP_FB_0253620;SNP_FB_1069374;SNP_FB_1069377
14	65024	SNP_FB_0254155	{-1}	67	49	0	2.79	1	*	SNP_FB_0254156;SNP_FB_0254158;SNP_FB_0254702;SNP_FB_0254729
14	67680	SNP_FB_0255232	{-0}	50	66	0	2.21	1	-
14	69434	ss475881193	{-0}	50	66	0	2.21	1	-
14	73942	SNP_FB_0256868	{-1}	69	47	0	4.17	1	**
14	74811	SNP_FB_0256878	{-1}	68	48	0	3.45	1	*
14	76566	ss475882492	{-0}	48	68	0	3.45	1	*	SNP_FB_0257612;ss475881209
14	77436	SNP_FB_0257985	{-1}	69	47	0	4.17	1	**
14	83539	CN494928	{-0}	38	50	28	1.64	1	-
15	0.000	CH02e12	{-1}	42	46	28	0.18	1	-
15	4839	SNP_FB_0443777	{-0}	59	57	0	0.03	1	-	SNP_FB_1082248
15	5708	ss475881239	{-1}	58	58	0	0.00	1	-	SNP_FB_0260108;SNP_FB_0260131;ss475881244
15	7463	SNP_FB_0262942	{-0}	56	60	0	0.14	1	-
15	8333	ss475881255	{-0}	57	59	0	0.03	1	-	SNP_FB_0262904;SNP_FB_0262909;SNP_FB_0262913;SNP_FB_0262922;SNP_FB_0262929
15	9202	ss475882500	{-0}	56	60	0	0.14	1	-	SNP_FB_0264668;SNP_FB_0264669;SNP_FB_0264671;SNP_FB_0264674;ss475882502;ss475876487;ss475881268;ss475881269;ss475883852
15	10072	ss475882503	{-0}	55	61	0	0.31	1	-
15	10941	SNP_FB_0266200	{-0}	54	62	0	0.55	1	-	SNP_FB_1116394
15	12696	SNP_FB_0266374	{-0}	54	62	0	0.55	1	-
15	13565	NZ02b01	{-0}	46	40	30	0.42	1	-
15	14435	ss475882505	{-0}	54	62	0	0.55	1	-	SNP_FB_0267062
15	18008	SNP_FB_0267854	{-0}	54	62	0	0.55	1	-
15	18878	SNP_FB_0268130	{-0}	55	61	0	0.31	1	-	SNP_FB_0268132
15	19747	ss475881328	{-1}	60	56	0	0.14	1	-	ss475881327
15	20617	Hi03g06	{-1}	40	48	28	0.73	1	-
15	22371	SNP_FB_0270928	{-0}	55	61	0	0.31	1	-
15	26879	SNP_FB_0271890	{-0}	52	64	0	1.24	1	-	SNP_FB_0271892;SNP_FB_0271916;SNP_FB_1072206
15	29534	ss475881358	{-1}	63	53	0	0.86	1	-	SNP_FB_0272642;ss475882509
15	30404	ss475881364	{-1}	62	54	0	0.55	1	-	SNP_FB_0273301;SNP_FB_0273303;SNP_FB_0273317;SNP_FB_0273327
15	31274	ss475881370	{-1}	61	55	0	0.31	1	-
15	32143	SNP_FB_0273784	{-1}	60	56	0	0.14	1	-	SNP_FB_0273783
15	33013	ss475882513	{-0}	57	59	0	0.03	1	-	SNP_FB_1072304;SNP_FB_0274557;SNP_FB_0274564
15	33882	SNP_FB_0275136	{-0}	56	60	0	0.14	1	-	SNP_FB_0275134;SNP_FB_0275156;SNP_FB_0277091;SNP_FB_0277107;SNP_FB_0277113;SNP_FB_0903131;ss475882514
15	34752	SNP_FB_0277882	{-0}	55	61	0	0.31	1	-
15	36506	ss475876517	{-0}	55	61	0	0.31	1	-	SNP_FB_0903826
15	37376	ss475882518	{-0}	56	60	0	0.14	1	-
15	39140	CH01d08	{-1}	43	43	30	0.00	1	-
15	40018	SNP_FB_0206522	{-1}	61	55	0	0.31	1	-
15	40888	SNP_FB_0284942	{-1}	62	54	0	0.55	1	-
15	42642	SNP_FB_0285528	{-1}	64	52	0	1.24	1	-	SNP_FB_0285541;SNP_FB_0285869;SNP_FB_0285871
15	43512	SNP_FB_0287920	{-1}	63	53	0	0.86	1	-	SNP_FB_0287926;SNP_FB_0287933
15	46167	SNP_FB_0288990	{-1}	66	50	0	2.21	1	-	SNP_FB_0288397;SNP_FB_0288409;SNP_FB_0288991;SNP_FB_0289031
15	47037	ss475882528	{-0}	51	65	0	1.69	1	-	SNP_FB_0289385;SNP_FB_0289388;SNP_FB_0289391
15	47906	SNP_FB_0289914	{-0}	52	64	0	1.24	1	-	SNP_FB_0906915
15	48776	SNP_FB_0289917	{-0}	51	65	0	1.69	1	-
15	50530	SNP_FB_0290279	{-1}	65	51	0	1.69	1	-	SNP_FB_0627900;SNP_FB_0997972
15	52285	SNP_FB_0290637	{-1}	65	51	0	1.69	1	-
15	53155	SNP_FB_0290842	{-0}	50	66	0	2.21	1	-	SNP_FB_0907021
15	54909	SNP_FB_0291644	{-0}	52	64	0	1.24	1	-
15	55779	ss475882533	{-1}	65	51	0	1.69	1	-	SNP_FB_0292273;SNP_FB_0292264;SNP_FB_0292265;SNP_FB_0294070;SNP_FB_0294088;SNP_FB_0294089;SNP_FB_0295109;SNP_FB_0295121;ss475881502
15	57533	SNP_FB_0908054	{-0}	51	65	0	1.69	1	-	SNP_FB_0908070
15	58403	Hi04c05	{-1}	48	41	27	0.55	1	-
15	59273	SNP_FB_0298169	{-0}	53	63	0	0.86	1	-	SNP_FB_0298181;SNP_FB_0298182;SNP_FB_0298866
15	60142	ss475883740	{-1}	62	54	0	0.55	1	-	SNP_FB_0299545;SNP_FB_0299547;SNP_FB_0908996;ss475881532
15	61897	SNP_FB_0301349	{-1}	62	54	0	0.55	1	-
15	62766	ss475876539	{-1}	61	55	0	0.31	1	-	SNP_FB_1073874;SNP_FB_1073882;SNP_FB_0300197;SNP_FB_0300198;SNP_FB_0300634;SNP_FB_0300641;SNP_FB_0301372;SNP_FB_0909163;SNP_FB_1073869
15	64521	ss475882539	{-1}	59	57	0	0.03	1	-	SNP_FB_0302305;ss475881547
15	65390	SNP_FB_0303417	{-0}	56	60	0	0.14	1	-
15	66260	SNP_FB_1095622	{-1}	61	55	0	0.31	1	-
15	67130	SNP_FB_0303610	{-0}	54	62	0	0.55	1	-	SNP_FB_0304198;SNP_FB_0785569;SNP_FB_0786569;SNP_FB_0829536
15	67999	SNP_FB_0305605	{-1}	63	53	0	0.86	1	-	SNP_FB_0409156;SNP_FB_0977413;SNP_FB_0305604;SNP_FB_0305826;SNP_FB_0306553;SNP_FB_0306562;SNP_FB_0409132;SNP_FB_0977412;SNP_FB_0977419;SNP_FB_0977421
15	68012	CH02d11	{-1}	47	42	27	0.28	1	-
15	70654	SNP_FB_0859919	{-1}	64	52	0	1.24	1	-	SNP_FB_0859922
15	71524	SNP_FB_0008287	{-1}	63	53	0	0.86	1	-
15	72393	SNP_FB_0307316	{-0}	54	62	0	0.55	1	-
15	73263	SNP_FB_0308010	{-0}	55	61	0	0.31	1	-	SNP_FB_0308928;SNP_FB_0308934;SNP_FB_0309086;SNP_FB_0309550;ss475881291
15	74132	ss475876544	{-1}	62	54	0	0.55	1	-	SNP_FB_1099459;SNP_FB_0221986;SNP_FB_0221987;SNP_FB_0221996;SNP_FB_0222015;SNP_FB_0222416;SNP_FB_0222417;SNP_FB_0222428;SNP_FB_0222434;SNP_FB_0310350;SNP_FB_0310353;SNP_FB_0310377;SNP_FB_0310405;SNP_FB_0314223;SNP_FB_0314227;SNP_FB_0314284;SNP_FB_0314292;SNP_FB_0314295;SNP_FB_0314297;SNP_FB_0314302;SNP_FB_0314768;SNP_FB_0314769;SNP_FB_0314779;SNP_FB_0400311;SNP_FB_0400312;SNP_FB_0886423;SNP_FB_09…
15	75002	SNP_FB_0311593	{-1}	63	53	0	0.86	1	-	SNP_FB_0311596;SNP_FB_0311600;SNP_FB_0311602;SNP_FB_0311607;SNP_FB_0312324;SNP_FB_0313973;SNP_FB_0313979;SNP_FB_0313994;SNP_FB_0879682;SNP_FB_0912247;SNP_FB_0912259;SNP_FB_0912269;SNP_FB_0912270;SNP_FB_0912273;SNP_FB_0912274
15	75872	ss475882542	{-1}	62	54	0	0.55	1	-	SNP_FB_0019463;SNP_FB_0019467;SNP_FB_0019470;SNP_FB_0310670;SNP_FB_0310673;SNP_FB_0310680;SNP_FB_0310683;SNP_FB_0310684;SNP_FB_0310777;SNP_FB_0310779;SNP_FB_0315450;SNP_FB_0912122
15	77626	SNP_FB_0217361	{-1}	64	52	0	1.24	1	-	SNP_FB_0217370;SNP_FB_0217383;SNP_FB_0315905;SNP_FB_0315908;SNP_FB_0315925;SNP_FB_0528773;SNP_FB_0528781;SNP_FB_0528787;SNP_FB_0528794;SNP_FB_0885039
15	78496	ss475881289	{-1}	63	53	0	0.86	1	-
15	79365	SNP_FB_0316403	{-1}	64	52	0	1.24	1	-	SNP_FB_0316412;SNP_FB_0316437;SNP_FB_0316442;SNP_FB_0912969;SNP_FB_0993052;SNP_FB_0993055;SNP_FB_0993063
15	80235	ss475882543	{-0}	53	63	0	0.86	1	-	SNP_FB_0317349;SNP_FB_0317357;SNP_FB_0317359;SNP_FB_0317362;SNP_FB_0317365;SNP_FB_0913106
15	81104	SNP_FB_0316606	{-1}	64	52	0	1.24	1	-	SNP_FB_0316610;SNP_FB_0467722;SNP_FB_0467725;SNP_FB_0467734;SNP_FB_0683466;SNP_FB_0683487;SNP_FB_0683494;SNP_FB_0743931;SNP_FB_0743934;SNP_FB_0743943;SNP_FB_0743946;SNP_FB_0743994;SNP_FB_0906593;SNP_FB_0906594
15	81974	SNP_FB_0413173	{-1}	63	53	0	0.86	1	-	SNP_FB_0413200;SNP_FB_0413188;SNP_FB_0413194;SNP_FB_0414055;SNP_FB_0414063;SNP_FB_0414109;SNP_FB_0414670
15	82844	SNP_FB_0412425	{-1}	62	54	0	0.55	1	-	SNP_FB_0412436;SNP_FB_0939336
15	83713	SNP_FB_0634865	{-1}	63	53	0	0.86	1	-	SNP_FB_0634869
15	86369	SNP_FB_0320326	{-0}	52	64	0	1.24	1	-	SNP_FB_0320327;SNP_FB_0320337;SNP_FB_0363923;SNP_FB_0363932;SNP_FB_0363964;SNP_FB_0363980;SNP_FB_0363982;SNP_FB_0363999;SNP_FB_0913959;SNP_FB_0913965;SNP_FB_0913979;SNP_FB_0913992;ss475881595
15	88123	SNP_FB_0321693	{-0}	52	64	0	1.24	1	-
15	89878	SNP_FB_0322323	{-0}	52	64	0	1.24	1	-	SNP_FB_0914637;SNP_FB_0914650
15	90747	SNP_FB_0322639	{-1}	65	51	0	1.69	1	-	SNP_FB_0322649
15	91617	SNP_FB_0322908	{-0}	52	64	0	1.24	1	-
15	92487	SNP_FB_0323470	{-0}	53	63	0	0.86	1	-	SNP_FB_0323486
15	93356	SNP_FB_0323978	{-1}	62	54	0	0.55	1	-	SNP_FB_0915601
15	93365	CH02c09	{-1}	47	42	27	0.28	1	-
15	96002	CTG1057511	{-0}	44	45	27	0.01	1	-
15	96011	ss475883047	{-0}	57	59	0	0.03	1	-	SNP_FB_0915794
15	96880	ss475881641	{-0}	58	58	0	0.00	1	-
15	97750	SNP_FB_0328730	{-1}	59	57	0	0.03	1	-	SNP_FB_0328738
15	98619	SNP_FB_0330303	{-1}	60	56	0	0.14	1	-	SNP_FB_0330309;SNP_FB_0330315
15	99489	Hi23g12	{-1}	46	40	30	0.42	1	-
15	100359	SNP_FB_0916782	{-0}	56	60	0	0.14	1	-	SNP_FB_0917058
16	0.000	ss475882553	{-0}	39	77	0	12.45	1	******	SNP_FB_0335238;SNP_FB_0335240;SNP_FB_0335348;SNP_FB_0335502;SNP_FB_0335523;SNP_FB_0335525;SNP_FB_0335535;SNP_FB_0918389;ss475881686;ss475881687
16	0.869	ss475882555	{-0}	40	76	0	11.17	1	*****	SNP_FB_0336063;SNP_FB_0336070;SNP_FB_0918592;SNP_FB_0918595;SNP_FB_1074678;SNP_FB_1074682;SNP_FB_1074691;ss475876558;ss475881696;ss475881697;ss475881704
16	1224	CN948450	{-0}	33	56	27	5.94	1	**
16	1735	ss475882556	{-0}	41	75	0	9.97	1	****
16	2605	SNP_FB_0337042	{-0}	42	74	0	8.83	1	****	SNP_FB_0337044
16	3474	ss475883363	{-0}	43	73	0	7.76	1	***	SNP_FB_0337051
16	5229	SNP_FB_0338060	{-0}	43	73	0	7.76	1	***	SNP_FB_0338093;SNP_FB_1074762;SNP_FB_1074767;SNP_FB_1074783
16	6099	ss475883942	{-0}	44	72	0	6.76	1	***	SNP_FB_0339068;SNP_FB_0339069
16	11558	ss475884083	{-0}	48	68	0	3.45	1	*
16	13313	ss475882559	{-1}	68	48	0	3.45	1	*
16	14183	SNP_FB_0340493	{-0}	47	69	0	4.17	1	**	SNP_FB_0340495
16	16838	ss475881733	{-0}	46	70	0	4.97	1	**	SNP_FB_0340903;SNP_FB_0340909;SNP_FB_0340917
16	18593	ss475882560	{-0}	46	70	0	4.97	1	**
16	20312	CTG1075719	{-1}	52	37	27	2.53	1	-
16	20346	SNP_FB_0341669	{-0}	46	70	0	4.97	1	**	SNP_FB_1075005;SNP_FB_1075007
16	21216	SNP_FB_0382342	{-1}	71	45	0	5.83	1	**
16	24789	SNP_FB_0343481	{-0}	43	73	0	7.76	1	***
16	26543	SNP_FB_1075282	{-1}	73	43	0	7.76	1	***	SNP_FB_1075283;SNP_FB_1075306;SNP_FB_1075308
16	28298	SNP_FB_0344903	{-1}	71	45	0	5.83	1	**	SNP_FB_0344908;SNP_FB_0345411;SNP_FB_0345412;SNP_FB_0345413;SNP_FB_0345418;SNP_FB_0345423;SNP_FB_0921295
16	30953	SNP_FB_0346028	{-1}	68	48	0	3.45	1	*	SNP_FB_0346036;SNP_FB_0346046
16	31823	SNP_FB_1075561	{-1}	67	49	0	2.79	1	*	SNP_FB_0921783;SNP_FB_1075562;SNP_FB_1075563;SNP_FB_1075569
16	32692	ss475882568	{-1}	66	50	0	2.21	1	-	SNP_FB_1075618;ss475882569;ss475881799;ss475881806
16	40083	CH05a04	{-0}	34	53	29	4.15	1	**
16	40109	SNP_FB_0349751	{-0}	48	68	0	3.45	1	*
16	40979	SNP_FB_0352365	{-1}	67	49	0	2.79	1	*	SNP_FB_0352410
16	41848	SNP_FB_0353763	{-1}	68	48	0	3.45	1	*	SNP_FB_0353770
16	43603	SNP_FB_0355084	{-1}	68	48	0	3.45	1	*	SNP_FB_0354202;SNP_FB_0354210;SNP_FB_0354226;SNP_FB_0354230;SNP_FB_0354236;SNP_FB_0354239;SNP_FB_0354722;SNP_FB_0354728;SNP_FB_0354735;SNP_FB_0354740;SNP_FB_0354770;SNP_FB_0355073;SNP_FB_0355078;SNP_FB_0924002;ss475882575;ss475882576
16	43988	BACSSR49	{-1}	53	35	28	3.68	1	*
16	44469	ss475881876	{-1}	69	47	0	4.17	1	**
16	45338	SNP_FB_0355449	{-0}	46	70	0	4.97	1	**	SNP_FB_1076333
16	50798	ss475876586	{-0}	44	72	0	6.76	1	***	SNP_FB_0356157
16	51668	ss475883742	{-0}	43	73	0	7.76	1	***
16	52538	SNP_FB_0357369	{-0}	42	74	0	8.83	1	****
16	64128	SNP_FB_0364483	{-0}	40	76	0	11.17	1	*****	SNP_FB_0434449;SNP_FB_0433622;SNP_FB_0433631;SNP_FB_0433649;SNP_FB_0434405;SNP_FB_0434464;SNP_FB_0788914;SNP_FB_0788925;SNP_FB_0788926
16	64997	SNP_FB_0365149	{-0}	39	77	0	12.45	1	******	SNP_FB_0439972;SNP_FB_0439991;SNP_FB_1082026
16	65867	SNP_FB_0351365	{-1}	78	38	0	13.79	1	******	SNP_FB_0352062;SNP_FB_0351373;SNP_FB_0351381;SNP_FB_0352059;SNP_FB_0392578;SNP_FB_0392581;SNP_FB_0392587;SNP_FB_0393185;SNP_FB_1116422
16	66736	SNP_FB_0365212	{-1}	77	39	0	12.45	1	******	SNP_FB_0365214
16	67606	ss475882584	{-1}	76	40	0	11.17	1	*****	SNP_FB_0365536;SNP_FB_0365538;SNP_FB_0365542;SNP_FB_0366006;SNP_FB_0366025;SNP_FB_0366029
17	0.000	ss475881924	{-0}	61	55	0	0.31	1	-	SNP_FB_0368278;SNP_FB_0368190;SNP_FB_0368193;SNP_FB_0368279
17	0.870	SNP_FB_0368710	{-0}	62	54	0	0.55	1	-	SNP_FB_0928007;SNP_FB_0928013;SNP_FB_0928015
17	2624	SNP_FB_0928328	{-0}	62	54	0	0.55	1	-
17	2901	CH04c06	{-1}	40	47	29	0.56	1	-
17	3490	SNP_FB_0370195	{-0}	61	55	0	0.31	1	-	SNP_FB_1077020
17	5245	ss475882589	{-1}	53	63	0	0.86	1	-
17	6115	ss475881964	{-1}	52	64	0	1.24	1	-	SNP_FB_0370766;SNP_FB_0371536
17	12545	SNP_FB_0372386	{-0}	65	51	0	1.69	1	-	SNP_FB_0373001
17	14251	AT000174-SSR	{-0}	50	38	28	1.64	1	-
17	14298	ss475882594	{-1}	51	65	0	1.69	1	-	ss475883744
17	15168	SNP_FB_0374760	{-1}	50	66	0	2.21	1	-
17	16038	SNP_FB_0375671	{-0}	65	51	0	1.69	1	-	SNP_FB_0375668;SNP_FB_0375696
17	17792	SNP_FB_0375955	{-0}	63	53	0	0.86	1	-
17	18662	ss475883202	{-0}	64	52	0	1.24	1	-
17	19531	SNP_FB_1104890	{-1}	51	65	0	1.69	1	-
17	20401	SNP_FB_0377153	{-0}	64	52	0	1.24	1	-	SNP_FB_0377186;SNP_FB_1098256
17	21270	SNP_FB_0377677	{-1}	51	65	0	1.69	1	-
17	22140	SNP_FB_0378265	{-1}	50	66	0	2.21	1	-	SNP_FB_0378287;SNP_FB_0930265
17	22616	CH01h01	{-1}	37	52	27	2.53	1	-
17	23006	SNP_FB_0378882	{-1}	49	67	0	2.79	1	*	SNP_FB_0930559;SNP_FB_0227202;SNP_FB_0378883;SNP_FB_0378884;SNP_FB_0378885;SNP_FB_0378900;SNP_FB_0930485;SNP_FB_0930536
17	25661	ss475882061	{-0}	68	48	0	3.45	1	*	SNP_FB_0381109;SNP_FB_0381658
17	27416	ss475882063	{-1}	48	68	0	3.45	1	*	SNP_FB_0382645;SNP_FB_0382662
17	30071	SNP_FB_0384528	{-0}	69	47	0	4.17	1	**
17	30941	SNP_FB_0384183	{-1}	48	68	0	3.45	1	*	SNP_FB_0384141;ss475882602
17	39372	ss475882606	{-0}	67	49	0	2.79	1	*
17	42687	Hi03c05	{-0}	50	39	27	1.36	1	-
17	43811	ss475882607	{-0}	68	48	0	3.45	1	*
17	44681	ss475882608	{-0}	69	47	0	4.17	1	**	SNP_FB_0389274;SNP_FB_0389298;SNP_FB_0389304;SNP_FB_0389305;SNP_FB_0389309
17	47132	GD96	{-0}	47	37	32	1.19	1	-
17	51900	SNP_FB_0392193	{-1}	49	67	0	2.79	1	*	SNP_FB_0392205;SNP_FB_0392208
17	54555	ss475882611	{-1}	50	66	0	2.21	1	-	SNP_FB_0344335;SNP_FB_0392421;SNP_FB_0392512;SNP_FB_1067277;SNP_FB_1112193;ss475882612
17	55425	SNP_FB_0392504	{-1}	49	67	0	2.79	1	*
17	56294	SNP_FB_0824225	{-1}	50	66	0	2.21	1	-	SNP_FB_0824232;SNP_FB_0824237;SNP_FB_0824238;SNP_FB_0824253
17	57164	ss475882613	{-1}	49	67	0	2.79	1	*	SNP_FB_0395205;SNP_FB_1078711;SNP_FB_1078715;SNP_FB_1078723
17	58034	SNP_FB_0394731	{-1}	50	66	0	2.21	1	-	SNP_FB_0394747
17	61607	ss475882615	{-1}	46	70	0	4.97	1	**
17	62476	SNP_FB_0396867	{-0}	69	47	0	4.17	1	**	SNP_FB_0396868
17	69897	SNP_FB_0399637	{-1}	43	73	0	7.76	1	***
17	71652	SNP_FB_0398047	{-0}	73	43	0	7.76	1	***	SNP_FB_0398054
17	72521	SNP_FB_0398074	{-0}	74	42	0	8.83	1	****	SNP_FB_0398757;SNP_FB_0398770;SNP_FB_0399047;SNP_FB_0935323;SNP_FB_1079006;SNP_FB_1114677;SNP_FB_1114681
17	73391	CH03g12x	{-0}	51	37	28	2.23	1	-
17	75145	ss475882195	{-1}	43	73	0	7.76	1	***	SNP_FB_0402605;SNP_FB_0402610;SNP_FB_0402623;ss475882193
17	76015	ss475883695	{-0}	72	44	0	6.76	1	***	SNP_FB_0840400
17	76889	AY187627-SSR	{-0}	52	36	28	2.91	1	*
17	78648	SNP_FB_0406117	{-1}	43	73	0	7.76	1	***
17	81304	ss475882620	{-0}	72	44	0	6.76	1	***
17	83058	SNP_FB_0406851	{-0}	72	44	0	6.76	1	***	ss475876638;SNP_FB_0406862
17	84790	CN938125	{-1}	38	51	27	1.90	1	-
17	84821	ss475882240	{-0}	72	44	0	6.76	1	***	SNP_FB_0408375;SNP_FB_0408392;SNP_FB_0938197;SNP_FB_0938201;ss475882239
17	86575	SNP_FB_0408801	{-0}	70	46	0	4.97	1	**	SNP_FB_0408802;SNP_FB_0408805;SNP_FB_1112977
17	86787	Hi07h02	{-0}	44	40	32	0.19	1	-
17	89220	ss475882248	{-1}	43	73	0	7.76	1	***
