# Supplementary material for: A major QTL controlling apple skin russeting maps on the linkage group 12 of ‘Renetta Grigia di Torriana’
Source: BMC Plant Biol. 2015 Jun 19;15:150. doi: 10.1186/s12870-015-0507-4 (PMC4472412; doi:10.1186/s12870-015-0507-4)
Supplement: Additional file 6: — List of candidate genes found in the Ru_RGT QTL region for skin russeting. Identification model and physical positions in the reference genome of GD were retrieved from the v1.0 assembly in the GDR genome browser [68]. A. thaliana genes and their functional description are reported as given by the TAIR blast tool. [file 12870_2015_507_MOESM6_ESM.csv]

Gene ID	Arabidopsis best match	Position on Chr12	Description
MDP0000090107	AT1G15690.1	27,695,030..27,698,622	H(+)-translocating (pyrophosphate-energized) inorganic pyrophosphatase
MDP0000201801	AT2G47470.3	27,697,965..27,701,163	Disulfide isomerase-like (PDIL) protein
MDP0000201802	AT3G05760.2	27,701,738..27,705,066	C2H2 and C2HC zinc fingers superfamily protein
MDP0000201803	AT1G06340.1	27,705,685..27,706,311	Plant Tudor-like protein
MDP0000404324	AT1G02620.1	27,707,339..27,709,371	Ras-related small GTP-binding family protein
MDP0000297880	AT3G62550.1	27,710,174..27,711,579	Adenine nucleotide alpha hydrolases-like superfamily protein
MDP0000297881	AT4G18930.1	27,712,817..27,715,026	RNA ligase/cyclic nucleotide phosphodiesterase family protein
MDP0000006177	AT1G56340.1	27,716,365..27,719,537	Calreticulins
MDP0000201809	AT1G15690.1	27,722,909..27,725,247	H(+)-translocating (pyrophosphate-energized) inorganic pyrophosphatase
MDP0000217849	AT2G47470.3	27,725,274..27,726,648	Disulfide isomerase-like (PDIL) protein, thioredoxin (TRX) superfamily
MDP0000217850	AT3G62630.1	27,730,713..27,732,089	Unknown function (DUF1645)
MDP0000217851	AT5G26910.3	27,740,805..27,744,850	Unknown protein
MDP0000217852	AT3G05740.1	27,748,401..27,751,870	RECQ helicase l1
MDP0000309899	AT1G56310.1	27,754,511..27,759,496	Polynucleotidyl transferase, ribonuclease H-like superfamily protein
MDP0000239846	AT2G24300.2	27,764,058..27,769,138	Calmodulin-binding protein
MDP0000217854	AT1G09195.2	27,772,482..27,775,824	Ppx/GppA phosphatase
MDP0000901873	AT2G13770.1	27,777,839..27,778,279	Putative harbinger transposase-derived nuclease
MDP0000217855	AT5G57580.1	27,780,581..27,794,543	Calmodulin-binding protein
MDP0000635661	AT1G56300.1	27,796,505..27,797,443	Chaperone DnaJ-domain superfamily protein
MDP0000217856	AT3G06720.2	27,797,446..27,801,035	Importin alpha
MDP0000217857	AT5G26930.1	27,803,678..27,804,826	GATA factor family of zinc finger transcription factors
MDP0000344028	AT5G26940.4	27,809,046..27,810,927	Mg2+-dependent DNA exonuclease
MDP0000309903	AT5G26980.2	27,811,933..27,814,807	SYP4 Gene Family
MDP0000217860	AT3G05700.1	27,816,538..27,818,913	Drought-responsive family protein
MDP0000217861	AT3G05670.1	27,821,078..27,824,009	RING/U-box protein
MDP0000217862	AT5G27000.1	27,834,103..27,839,161	Kinesin-like protein
MDP0000217863	AT1G09160.1	27,842,686..27,845,947	Phosphatase 2C family protein
MDP0000217864	AT5G02070.1	27,847,669..27,848,221	Protein kinase family protein
MDP0000217865	AT4G11060.1	27,849,699..27,851,459	Mitochondrially targeted single-stranded DNA binding protein (MTSSB)
MDP0000217866	AT5G14260.2	27,851,777..27,852,004	Rubisco methyltransferase family protein
MDP0000217867	AT4G11420.1	27,853,239..27,858,578	Subunit of eukaryotic initiation factor 3 (eIF3)
MDP0000901900	AT5G27020.1	27,862,735..27,863,331	Unknown protein
MDP0000217869	AT2G40650.1	27,863,724..27,865,343	PRP38 family protein
MDP0000901902	AT5G22660.2	27,866,853..27,867,156	FBD, F-box, Skp2-like and Leucine Rich Repeat domains containing protein
MDP0000162211	AT3G05640.2	27,871,894..27,873,678	Protein phosphatase 2C family protein
MDP0000162212	AT5G27030.2	27,876,645..27,884,738	TOPLESS-related 3 (TPR3)
MDP0000778201	AT2G40650.1	27,885,980..27,887,750	PRP38 family protein
MDP0000200334	AT1G56260.1	27,902,761..27,904,013	MDO1 protein
MDP0000200335	AT1G17840.1	27,907,700..27,912,638	ATP-binding cassette transporter (ABCG11)
MDP0000200336	AT3G16785.1	27,913,833..27,919,729	Member of the PXPH-PLD subfamily of phospholipase D proteins
MDP0000527687	AT1G09155.1	27,920,171..27,927,005	Phloem protein 2-B15 (PP2-B15)
MDP0000296741	AT3G05620.1	27,934,919..27,936,881	Plant invertase/pectin methylesterase inhibitor superfamily
MDP0000200340	AT5G27870.1	27,937,717..27,942,107	Plant invertase/pectin methylesterase inhibitor superfamily
MDP0000527695	AT3G05580.1	27,942,606..27,948,158	Calcineurin-like metallo-phosphoesterase superfamily protein
MDP0000182358	AT3G05580.1	27,950,611..27,953,384	Calcineurin-like metallo-phosphoesterase superfamily protein
MDP0000156664	AT5G25980.3	27,975,075..27,976,621	Myrosinase (thioglucoside glucohydrolase)
MDP0000163448	AT5G07610.1	27,987,646..27,989,235	F-box family protein
MDP0000163449	AT4G23160.1	27,993,172..27,997,309	Cysteine-rich receptor-like protein kinase
MDP0000735022	ATCG00680.1	28,014,626..28,018,363	CP47, subunit of the photosystem II reaction center
MDP0000137312	ATMG00810.1	28,031,964..28,033,205	DNA/RNA polymerases superfamily protein
MDP0000137313	AT3G48610.1	28,034,939..28,037,451	Non-specific phospholipase C6 (NPC6)
MDP0000223019	AT5G13970.1	28,058,390..28,059,206	Unknown protein
MDP0000223020	AT3G10320.1	28,060,208..28,060,540	Glycosyltransferase family 61 protein
MDP0000223021	AT4G23160.1	28,060,913..28,064,811	Cysteine-rich receptor-like protein kinase
MDP0000223022	AT2G41640.2	28,065,902..28,066,617	Glycosyltransferase family 61 protein
MDP0000223023	AT4G23160.1	28,069,738..28,073,391	Cysteine-rich receptor-like protein kinase
MDP0000223024	AT4G19390.1	28,074,432..28,075,613	Uncharacterised protein family (UPF0114)
MDP0000231034	AT1G09140.1	28,091,522..28,095,398	Serine-arginine rich RNA binding protein
